# Supplementary material for: Filaggrin gene polymorphisms are associated with atopic dermatitis in women but not in men in the Caucasian population of Central Russia
Source: PLoS One. 2021 Dec 9;16(12):e0261026. doi: 10.1371/journal.pone.0261026 (PMC8659355; doi:10.1371/journal.pone.0261026)
Supplement: S2 Table — (XLS) [file pone.0261026.s002.xls]

## Sheet: Suppl table 2
Supplementary table 2. The regulatory potential of the studied SNPs
( HaploReg, v4.1, http://archive.broadinstitute.org/mammals/haploreg/haploreg.php)
chr	pos (hg38)	variant	Ref	Alt	AFR	AMR	ASN	EUR	GERP	SiPhy	Promoter	Enhancer	DNAse	Proteins	Motifs	NHGRI/EBI	GRASP QTL	Selected eQTL	GENCODE	RefSeq	dbSNP
					freq	freq	freq	freq	cons	cons	histone marks	histone marks		bound	changed	GWAS hits	hits	hits	genes	genes	func annot
1	152189630	rs12130219	A	G	0.24	0.26	0.04	0.23			23 tissues	6 tissues	5 tissues				3 hits	47 hits	FLG-AS1	22kb 3' of HRNR
1	152313385	rs61816761	G	A	0.00	0.01	0.00	0.01							5 altered motifs				FLG	FLG	nonsense
1	152328341	rs3126085	G	A	0.53	0.36	0.59	0.15				7 tissues			Foxp3,TEF	1 hit	1 hit	26 hits	FLG-AS1	3.1kb 5' of FLG	intronic
1	152468434	rs12144049	C	T	0.67	0.80	0.76	0.74							Irf,Obox6,ZEB1		2 hits	1 hit	23kb 3' of RP1-91G5.3	42kb 5' of LCE5A
1	152469813	rs6661961	T	C	0.58	0.59	0.60	0.58							Sox,TCF4	1 hit	1 hit		24kb 3' of RP1-91G5.3	41kb 5' of LCE5A
1	152481779	rs471144	T	G	0.06	0.08	0.18	0.08			LIV, GI				7 altered motifs			1 hit	29kb 5' of LCE5A	29kb 5' of LCE5A
1	152560266	rs10888499	C	A	0.95	0.80	0.76	0.72										1 hit	5.4kb 3' of LCE3E	5.4kb 3' of LCE3E
1	152784618	rs77199844	CAT	C	0.35	0.06	0.05	0.03							7 altered motifs				1.6kb 5' of LCE1E	1.7kb 5' of LCE1E
1	153016845	rs4363385	T	C	0.78	0.54	0.66	0.59									3 hits	7 hits	4.2kb 5' of SNORA31	13kb 3' of SPRR3
Note: rs558269137 was not found in 1000 Genomes Phase 1 data.
