# Supplementary material for: Filaggrin gene polymorphisms are associated with atopic dermatitis in women but not in men in the Caucasian population of Central Russia
Source: PLoS One. 2021 Dec 9;16(12):e0261026. doi: 10.1371/journal.pone.0261026 (PMC8659355; doi:10.1371/journal.pone.0261026)
Supplement: S4 Table — (XLS) [file pone.0261026.s004.xls]

## Sheet: Suppl table 4
Supplementary table 4 Regulatory effects of the AD-associated SNPs of the FLG gene and SNPs in high LD (r2≥0.80)
( HaploReg, v4.1, http://archive.broadinstitute.org/mammals/haploreg/haploreg.php)
Query SNP: rs12130219 and variants with r2 >= 0.8
chr	pos (hg38)	LD	LD	variant	Ref	Alt	AFR	AMR	ASN	EUR	GERP	SiPhy	Promoter	Enhancer	DNAse	Proteins	Motifs	NHGRI/EBI	GRASP QTL	Selected eQTL	GENCODE	RefSeq	dbSNP
		(r²)	(D')				freq	freq	freq	freq	cons	cons	histone marks	histone marks		bound	changed	GWAS hits	hits	hits	genes	genes	func annot
1	152189630	1	1	rs12130219	A	G	0.24	0.26	0.04	0.23			23 tissues	6 tissues	5 tissues				3 hits	47 hits	FLG-AS1	22kb 3' of HRNR
1	152189655	0.95	1	rs201584430	CGTAA	C	0.22	0.25	0.05	0.22			23 tissues	6 tissues	4 tissues		25 altered motifs			45 hits	FLG-AS1	22kb 3' of HRNR	splice donor
1	152194931	0.94	0.98	rs34372395	A	G	0.24	0.27	0.05	0.23							Hbp1			47 hits	FLG-AS1	17kb 3' of HRNR	intronic
Query SNP: rs558269137 and variants with r2 >= 0.8
chr	pos (hg38)	LD	LD	variant	Ref	Alt	AFR	AMR	ASN	EUR	GERP	SiPhy	Promoter	Enhancer	DNAse	Proteins	Motifs	NHGRI/EBI	GRASP QTL	Selected eQTL	GENCODE	RefSeq	dbSNP
		(r²)	(D')				freq	freq	freq	freq	cons	cons	histone marks	histone marks		bound	changed	GWAS hits	hits	hits	genes	genes	func annot
		1	1	rs558269137
Query SNP: rs61816761 and variants with r2 >= 0.8
chr	pos (hg38)	LD	LD	variant	Ref	Alt	AFR	AMR	ASN	EUR	GERP	SiPhy	Promoter	Enhancer	DNAse	Proteins	Motifs	NHGRI/EBI	GRASP QTL	Selected eQTL	GENCODE	RefSeq	dbSNP
		(r²)	(D')				freq	freq	freq	freq	cons	cons	histone marks	histone marks		bound	changed	GWAS hits	hits	hits	genes	genes	func annot
1	152313385	1	1	rs61816761	G	A	0.00	0.01	0.00	0.01							5 altered motifs				FLG	FLG	nonsense
Query SNP: rs3126085 and variants with r2 >= 0.8
chr	pos (hg38)	LD	LD	variant	Ref	Alt	AFR	AMR	ASN	EUR	GERP	SiPhy	Promoter	Enhancer	DNAse	Proteins	Motifs	NHGRI/EBI	GRASP QTL	Selected eQTL	GENCODE	RefSeq	dbSNP
		(r²)	(D')				freq	freq	freq	freq	cons	cons	histone marks	histone marks		bound	changed	GWAS hits	hits	hits	genes	genes	func annot
1	152259401	0.83	0.93	rs114825811	G	A	0.02	0.33	0.57	0.14							CDP,Cdx2,Hoxb8				FLG-AS1	35kb 5' of HRNR
1	152260159	0.83	0.93	rs12406105	T	C	0.02	0.32	0.58	0.14										15 hits	FLG-AS1	36kb 5' of HRNR
1	152267793	0.88	-0.96	rs4298736	A	T	0.41	0.64	0.39	0.86							DMRT2,DMRT3,DMRT4			26 hits	FLG-AS1	34kb 3' of FLG
1	152268107	0.84	-0.92	rs35061954	G	T	0.41	0.64	0.39	0.85							ZEB1			24 hits	FLG-AS1	34kb 3' of FLG
1	152268301	0.87	-0.95	rs12144697	C	T	0.41	0.64	0.39	0.86							8 altered motifs			26 hits	FLG-AS1	34kb 3' of FLG
1	152274009	0.87	0.96	rs60742682	G	A	0.03	0.33	0.58	0.14							CTCF,Gm397			15 hits	FLG-AS1	28kb 3' of FLG
1	152276198	0.87	0.96	rs72696989	A	C	0.02	0.33	0.58	0.14							4 altered motifs			15 hits	FLG-AS1	26kb 3' of FLG
1	152277759	0.89	0.97	rs72696991	T	C	0.02	0.33	0.58	0.14							4 altered motifs			15 hits	FLG-AS1	24kb 3' of FLG
1	152280313	0.88	0.97	rs10888483	T	A	0.02	0.32	0.56	0.14							9 altered motifs			14 hits	FLG-AS1	22kb 3' of FLG
1	152281063	0.88	0.96	rs112311505	C	T	0.02	0.33	0.58	0.14										14 hits	FLG-AS1	21kb 3' of FLG
1	152281305	0.89	0.97	rs75533785	C	G	0.02	0.33	0.58	0.14							Nkx2			15 hits	FLG-AS1	21kb 3' of FLG
1	152281534	0.89	0.97	rs114304428	T	C	0.02	0.33	0.58	0.14							4 altered motifs				FLG-AS1	21kb 3' of FLG
1	152281626	0.89	0.97	rs139965765	A	G	0.02	0.33	0.58	0.14										15 hits	FLG-AS1	21kb 3' of FLG
1	152284623	0.89	0.97	rs72696997	A	C	0.02	0.33	0.58	0.14							Fox,Pax-6,Pbx-1			15 hits	FLG-AS1	18kb 3' of FLG
1	152286602	0.89	0.97	rs11204971	A	G	0.02	0.33	0.58	0.14							Foxf1,Foxo		1 hit	15 hits	FLG-AS1	16kb 3' of FLG
1	152289246	0.91	0.98	rs3120670	G	T	0.54	0.35	0.56	0.14							9 altered motifs			27 hits	FLG-AS1	13kb 3' of FLG
1	152289521	0.81	0.94	rs75328457	C	G	0.26	0.34	0.58	0.16							5 altered motifs				FLG-AS1	13kb 3' of FLG
1	152295528	0.88	0.98	rs6683653	C	A	0.02	0.32	0.56	0.14							HNF4			14 hits	FLG-AS1	6.6kb 3' of FLG
1	152295850	0.89	0.98	rs4369233	G	A	0.02	0.33	0.56	0.14							Mef2,TATA,YY1			15 hits	FLG-AS1	6.3kb 3' of FLG
1	152296191	0.8	0.93	rs144532803	G	A	0.03	0.32	0.56	0.14										18 hits	FLG-AS1	6kb 3' of FLG
1	152298885	0.93	0.99	rs58832908	C	G	0.08	0.32	0.56	0.14							8 altered motifs			14 hits	FLG-AS1	3.3kb 3' of FLG
1	152303673	0.97	0.99	rs77422831	C	T	0.02	0.32	0.58	0.15							Rad21,SMC3,ZBTB33			15 hits	FLG	FLG	missense
1	152304296	0.96	0.98	rs72697000	C	A	0.02	0.33	0.61	0.15							Rad21			14 hits	FLG	FLG	missense
1	152304395	0.96	0.99	rs3126066	A	G	0.49	0.34	0.61	0.15							AP-2,Rad21			25 hits	FLG	FLG	synonymous
1	152304413	0.95	1	rs3126067	A	G	0.74	0.37	0.61	0.15							Hoxb6,Pou2f2			26 hits	FLG	FLG	synonymous
1	152304579	0.95	0.99	rs2065955	C	G	0.72	0.38	0.60	0.15							LXR			24 hits	FLG	FLG	missense
1	152304692	0.81	0.99	rs3091276	A	G	0.54	0.36	0.61	0.17							Smad			30 hits	FLG	FLG	synonymous
1	152304869	0.99	1	rs2065956	C	T	0.02	0.33	0.58	0.15							GATA			15 hits	FLG	FLG	synonymous
1	152304920	0.82	1	rs6681433	T	C	0.13	0.35	0.62	0.17							Nr2e3			21 hits	FLG	FLG	synonymous
1	152305241	0.8	0.99	rs9436066	C	A	0.49	0.38	0.67	0.17							LBP-9			36 hits	FLG	FLG	synonymous
1	152306213	0.82	1	rs57672167	C	A	0.37	0.37	0.63	0.17							LBP-9			32 hits	FLG	FLG	synonymous
1	152307253	0.81	1	rs3126072	C	T	0.52	0.37	0.63	0.18										33 hits	FLG	FLG	missense
1	152307365	0.82	1	rs3126074	G	C	0.49	0.38	0.63	0.17										37 hits	FLG	FLG	missense
1	152307444	0.81	0.99	rs55650366	A	G	0.14	0.35	0.62	0.17							4 altered motifs			21 hits	FLG	FLG	missense
1	152308563	0.86	1	rs7522925	G	A	0.38	0.30	0.42	0.13							CTCF,GR,Mtf1			18 hits	FLG	FLG	missense
1	152309003	0.8	1	rs3126079	G	A,T	0.74	0.39	0.63	0.18										35 hits	FLG	FLG	missense
1	152309214	0.98	1	rs12407748	C	T	0.02	0.31	0.55	0.15							Smad4			14 hits	FLG	FLG	missense
1	152309472	0.98	0.99	rs12405241	G	A	0.02	0.33	0.59	0.15							GR			15 hits	FLG	FLG	missense
1	152309791	0.99	1	rs12405278	G	A	0.02	0.33	0.59	0.15							ERalpha-a		1 hit	15 hits	FLG	FLG	missense
1	152309835	0.99	1	rs12407807	C	T	0.07	0.33	0.59	0.15							CTCF,SMC3,ZBTB33			13 hits	FLG	FLG	missense
1	152310441	0.98	0.99	rs11204978	G	T	0.02	0.33	0.58	0.15										15 hits	FLG	FLG	missense
1	152310807	0.82	1	rs11586631	C	T	0.01	0.29	0.52	0.12							CTCF,SMC3,ZBTB33			10 hits	FLG	FLG	missense
1	152312378	0.8	0.99	rs3120653	A	C,G	0.54	0.36	0.58	0.17										34 hits	FLG	FLG	missense
1	152312623	0.8	0.98	rs74129461	C	T	0.08	0.33	0.58	0.17							NF-kappaB			22 hits	FLG	FLG	missense
1	152313454	0.82	1	rs11584340	G	A	0.15	0.35	0.62	0.17							4 altered motifs			20 hits	FLG	FLG	missense
1	152313526	0.81	1	rs2011331	T	C	0.49	0.38	0.63	0.18							4 altered motifs			36 hits	FLG	FLG	missense
1	152313556	0.99	1	rs11588170	C	T	0.02	0.33	0.58	0.15							CAC-binding-protein			15 hits	FLG	FLG	missense
1	152313891	0.82	1	rs41267154	C	A	0.13	0.35	0.62	0.17							Smad3			21 hits	FLG	FLG	missense
1	152320726	0.82	1	rs3120659	A	G	0.47	0.38	0.63	0.17										34 hits	FLG	FLG	intronic
1	152321005	0.82	1	rs34188926	A	C	0.13	0.35	0.62	0.17							CHOP::CEBPalpha,Foxp3,Pou3f2			21 hits	FLG	FLG	intronic
1	152321926	0.81	1	rs3120661	A	G	0.74	0.39	0.63	0.18							Dobox4,Mef2,TATA			37 hits	FLG	FLG	intronic
1	152322347	0.81	1	rs1858479	A	T	0.14	0.35	0.62	0.18							HLF			18 hits	FLG	FLG	intronic
1	152323466	0.99	1	rs12407156	A	G	0.02	0.33	0.58	0.15			STRM				4 altered motifs			15 hits	FLG	FLG	intronic
1	152323715	0.82	1	rs11204980	G	C	0.14	0.35	0.62	0.17			STRM				Mrg			21 hits	FLG	FLG	intronic
1	152324097	0.82	1	rs34047456	TA	T	0.14	0.35	0.62	0.17			STRM				7 altered motifs			20 hits	FLG	FLG	intronic
1	152324387	0.82	1	rs6587666	C	T	0.14	0.35	0.62	0.17			STRM				13 altered motifs			20 hits	FLG	FLG	intronic
1	152324641	0.81	0.99	rs6681457	C	T	0.02	0.34	0.62	0.17			STRM, BONE				TATA			23 hits	FLG	FLG	intronic
1	152325041	0.82	1	rs12407553	A	G	0.14	0.35	0.62	0.17			STRM				AIRE,GATA,Mef2			20 hits	FLG	FLG	intronic
1	152325736	0.82	1	rs11204981	G	A	0.14	0.35	0.62	0.17							TATA,YY1			20 hits	FLG-AS1	532bp 5' of FLG	intronic
1	152327291	0.99	1	rs11586114	G	A	0.02	0.33	0.58	0.15					ADRL		6 altered motifs			15 hits	FLG-AS1	2.1kb 5' of FLG	intronic
1	152327312	0.99	1	rs11584427	A	G	0.02	0.33	0.58	0.15					ADRL		4 altered motifs			15 hits	FLG-AS1	2.1kb 5' of FLG	intronic
1	152328341	1	1	rs3126085	G	A	0.53	0.36	0.59	0.15				7 tissues			Foxp3,TEF	1 hit	1 hit	26 hits	FLG-AS1	3.1kb 5' of FLG	intronic
1	152329259	0.81	1	rs1858480	A	G	0.54	0.38	0.63	0.18			ESC	10 tissues	MUS,BRN,LNG		ERalpha-a,Esr2,RXRA			34 hits	FLG-AS1	4.1kb 5' of FLG	intronic
1	152330150	0.92	1	rs199806209	TCAA	T	0.50	0.33	0.56	0.14				7 tissues			9 altered motifs			26 hits	FLG-AS1	4.9kb 5' of FLG	intronic
1	152330151	1	1	rs36142010	CAAT	C	0.53	0.36	0.59	0.15				7 tissues			7 altered motifs				FLG-AS1	4.9kb 5' of FLG	intronic
1	152330389	0.99	1	rs3120662	G	T	0.53	0.36	0.59	0.15				5 tissues			8 altered motifs			26 hits	FLG-AS1	5.2kb 5' of FLG	intronic
1	152330749	0.99	1	rs147312156	T	TAGAC	0.52	0.36	0.59	0.15							Smad3,Smad4				FLG-AS1	5.5kb 5' of FLG	intronic
1	152332165	0.96	1	rs200803752	AG	A	0.52	0.35	0.58	0.14							4 altered motifs			24 hits	FLG-AS1	7kb 5' of FLG	intronic
1	152332168	0.99	1	rs35971937	GC	G	0.53	0.36	0.59	0.15							5 altered motifs			26 hits	FLG-AS1	7kb 5' of FLG	intronic
1	152333309	1	1	rs3126088	A	G	0.54	0.36	0.59	0.15							Hand1,TLX1::NFIC			26 hits	FLG-AS1	8.1kb 5' of FLG	intronic
1	152333711	1	1	rs3126089	T	A	0.53	0.36	0.59	0.15							7 altered motifs			26 hits	FLG-AS1	8.5kb 5' of FLG	intronic
1	152334445	1	1	rs1858482	C	T	0.53	0.36	0.59	0.15							GATA			26 hits	FLG-AS1	9.2kb 5' of FLG	intronic
1	152334708	0.99	1	rs72698906	G	A	0.07	0.33	0.58	0.15							5 altered motifs			13 hits	FLG-AS1	9.5kb 5' of FLG	intronic
1	152334862	0.8	1	rs3126091	T	C	0.74	0.39	0.63	0.18							DMRT1,HNF1			37 hits	FLG-AS1	9.7kb 5' of FLG	intronic
1	152335479	1	1	rs3126092	T	A	0.53	0.36	0.59	0.15							11 altered motifs			26 hits	FLG-AS1	10kb 5' of FLG	intronic
1	152335767	0.81	1	rs3126094	T	C	0.54	0.38	0.63	0.18										34 hits	FLG-AS1	11kb 5' of FLG	intronic
1	152336904	0.99	1	rs2338555	G	A	0.54	0.36	0.59	0.15							4 altered motifs			26 hits	FLG-AS1	12kb 5' of FLG	intronic
1	152336951	0.99	1	rs2338556	T	A	0.54	0.36	0.59	0.15							p300			26 hits	FLG-AS1	12kb 5' of FLG	intronic
1	152337207	1	1	rs3126095	G	A	0.53	0.36	0.59	0.15							10 altered motifs			26 hits	FLG-AS1	12kb 3' of FLG2	intronic
1	152338550	0.8	1	rs3126097	G	A	0.74	0.39	0.63	0.18							9 altered motifs			37 hits	FLG-AS1	10kb 3' of FLG2	intronic
1	152339447	0.98	1	rs3126098	T	C	0.53	0.36	0.59	0.15							4 altered motifs			25 hits	FLG-AS1	9.3kb 3' of FLG2	intronic
1	152340394	0.95	0.98	rs6661167	A	G	0.07	0.33	0.58	0.15							4 altered motifs			9 hits	FLG-AS1	8.3kb 3' of FLG2	intronic
Query SNP: rs12144049 and variants with r2 >= 0.8
chr	pos (hg38)	LD	LD	variant	Ref	Alt	AFR	AMR	ASN	EUR	GERP	SiPhy	Promoter	Enhancer	DNAse	Proteins	Motifs	NHGRI/EBI	GRASP QTL	Selected eQTL	GENCODE	RefSeq	dbSNP
		(r²)	(D')				freq	freq	freq	freq	cons	cons	histone marks	histone marks		bound	changed	GWAS hits	hits	hits	genes	genes	func annot
1	152467700	0.99	1	rs11205006	A	T	0.67	0.80	0.76	0.74							Mef2		1 hit	1 hit	22kb 3' of RP1-91G5.3	43kb 5' of LCE5A
1	152468434	1	1	rs12144049	C	T	0.67	0.80	0.76	0.74							Irf,Obox6,ZEB1		2 hits	1 hit	23kb 3' of RP1-91G5.3	42kb 5' of LCE5A
Query SNP: rs6661961 and variants with r2 >= 0.8
chr	pos (hg38)	LD	LD	variant	Ref	Alt	AFR	AMR	ASN	EUR	GERP	SiPhy	Promoter	Enhancer	DNAse	Proteins	Motifs	NHGRI/EBI	GRASP QTL	Selected eQTL	GENCODE	RefSeq	dbSNP
		(r²)	(D')				freq	freq	freq	freq	cons	cons	histone marks	histone marks		bound	changed	GWAS hits	hits	hits	genes	genes	func annot
1	152457676	0.97	0.99	rs6587673	G	A	0.29	0.58	0.59	0.58											12kb 3' of RP1-91G5.3	43kb 5' of CRNN
1	152460408	0.98	0.99	rs17597997	C	T	0.29	0.58	0.59	0.58			14 tissues	18 tissues	42 tissues	16 bound proteins	4 altered motifs				15kb 3' of RP1-91G5.3	46kb 5' of CRNN
1	152461400	0.89	0.98	rs57666146	C	T	0.30	0.56	0.57	0.56							Mef2				16kb 3' of RP1-91G5.3	47kb 5' of CRNN
1	152461533	0.98	0.99	rs6700998	T	G	0.59	0.59	0.60	0.58					BLD,BLD		AP-1		1 hit		16kb 3' of RP1-91G5.3	47kb 5' of CRNN
1	152465407	0.99	0.99	rs12116760	C	T	0.30	0.58	0.59	0.58							4 altered motifs				20kb 3' of RP1-91G5.3	45kb 5' of LCE5A
1	152465490	0.99	0.99	rs6587675	A	G	0.58	0.59	0.60	0.58							4 altered motifs				20kb 3' of RP1-91G5.3	45kb 5' of LCE5A
1	152467469	0.99	0.99	rs952180	A	G	0.40	0.58	0.59	0.58							8 altered motifs				22kb 3' of RP1-91G5.3	43kb 5' of LCE5A
1	152467536	0.83	0.98	rs34172721	C	CC,CT	0.53	0.52	0.52	0.55											22kb 3' of RP1-91G5.3	43kb 5' of LCE5A
1	152467632	1	1	rs10888489	T	C	0.59	0.59	0.60	0.58							8 altered motifs				22kb 3' of RP1-91G5.3	43kb 5' of LCE5A
1	152467676	0.99	1	rs71738392	9-mer	C	0.58	0.59	0.60	0.58							5 altered motifs				22kb 3' of RP1-91G5.3	43kb 5' of LCE5A
1	152468819	1	1	rs6704503	A	G	0.40	0.58	0.59	0.58							Cdc5,PLZF				23kb 3' of RP1-91G5.3	42kb 5' of LCE5A
1	152468862	1	1	rs6667139	G	A	0.58	0.59	0.60	0.58							E2F,SIX5				23kb 3' of RP1-91G5.3	42kb 5' of LCE5A
1	152469368	0.96	1	rs5777807	AT	A	0.29	0.57	0.59	0.57							7 altered motifs				24kb 3' of RP1-91G5.3	41kb 5' of LCE5A
1	152469813	1	1	rs6661961	T	C	0.58	0.59	0.60	0.58							Sox,TCF4	1 hit	1 hit		24kb 3' of RP1-91G5.3	41kb 5' of LCE5A
1	152469931	1	1	rs6659519	A	C	0.58	0.59	0.60	0.58							4 altered motifs				24kb 3' of RP1-91G5.3	41kb 5' of LCE5A
1	152469939	1	1	rs6659521	A	C	0.59	0.59	0.60	0.58							Zbtb3		1 hit		24kb 3' of RP1-91G5.3	41kb 5' of LCE5A
1	152470333	0.99	1	rs2146116	C	T	0.59	0.59	0.60	0.59							9 altered motifs		1 hit		25kb 3' of RP1-91G5.3	41kb 5' of LCE5A
1	152471132	0.97	0.99	rs13373771	C	A	0.34	0.57	0.59	0.59									1 hit		26kb 3' of RP1-91G5.3	40kb 5' of LCE5A
1	152471194	0.96	0.99	rs34406913	G	A	0.29	0.58	0.59	0.59							Nkx2,Nkx3				26kb 3' of RP1-91G5.3	40kb 5' of LCE5A
1	152471480	0.96	0.99	rs1923494	T	C	0.52	0.62	0.62	0.59							5 altered motifs				26kb 3' of RP1-91G5.3	39kb 5' of LCE5A
1	152472016	0.85	0.94	rs61815578	A	G	0.50	0.59	0.59	0.58							14 altered motifs				27kb 3' of RP1-91G5.3	39kb 5' of LCE5A
1	152472686	0.95	0.99	rs61813862	A	G	0.27	0.57	0.58	0.59											27kb 3' of RP1-91G5.3	38kb 5' of LCE5A
1	152472726	0.91	0.96	rs4845772	A	G	0.54	0.59	0.60	0.59							AP-4,RXRA				27kb 3' of RP1-91G5.3	38kb 5' of LCE5A
1	152472942	0.95	0.99	rs4845773	G	C	0.21	0.58	0.59	0.59							Hltf				27kb 3' of RP1-91G5.3	38kb 5' of LCE5A
1	152473145	0.95	0.99	rs4845774	T	C	0.51	0.59	0.60	0.59											28kb 3' of RP1-91G5.3	38kb 5' of LCE5A
1	152474019	0.95	0.99	rs4845439	A	G	0.32	0.57	0.59	0.59				BRST, SKIN	4 tissues						29kb 3' of RP1-91G5.3	37kb 5' of LCE5A
1	152476491	0.93	0.97	rs6698520	C	G	0.27	0.57	0.59	0.59						SETDB1	E2A,Egr-1				31kb 3' of RP1-91G5.3	34kb 5' of LCE5A
1	152477763	0.93	0.97	rs4845777	G	A	0.25	0.57	0.59	0.59					SKIN		4 altered motifs				32kb 3' of RP1-91G5.3	33kb 5' of LCE5A
Query SNP: rs471144 and variants with r2 >= 0.8
chr	pos (hg38)	LD	LD	variant	Ref	Alt	AFR	AMR	ASN	EUR	GERP	SiPhy	Promoter	Enhancer	DNAse	Proteins	Motifs	NHGRI/EBI	GRASP QTL	Selected eQTL	GENCODE	RefSeq	dbSNP
		(r²)	(D')				freq	freq	freq	freq	cons	cons	histone marks	histone marks		bound	changed	GWAS hits	hits	hits	genes	genes	func annot
1	152462692	0.81	0.95	rs61815564	C	A	0.07	0.09	0.16	0.09							HNF4,Pax-5,RXRA			1 hit	17kb 3' of RP1-91G5.3	48kb 5' of LCE5A
1	152468890	0.84	0.96	rs12081541	T	C	0.07	0.09	0.16	0.09							GR			1 hit	23kb 3' of RP1-91G5.3	42kb 5' of LCE5A
1	152472235	0.83	0.96	rs12044241	G	A	0.02	0.09	0.16	0.09							BDP1,Hic1,TR4			2 hits	27kb 3' of RP1-91G5.3	39kb 5' of LCE5A
1	152472624	0.85	0.96	rs144881827	C	T	0.09	0.09	0.16	0.09							Ahr::Arnt::HIF1,HIF1,Myc				27kb 3' of RP1-91G5.3	38kb 5' of LCE5A
1	152472812	0.85	0.96	rs151144742	AG	A	0.04	0.09	0.16	0.09							6 altered motifs			2 hits	27kb 3' of RP1-91G5.3	38kb 5' of LCE5A
1	152473617	0.85	0.96	rs10888490	T	C	0.04	0.09	0.16	0.09							GR			2 hits	28kb 3' of RP1-91G5.3	37kb 5' of LCE5A
1	152480862	0.87	0.96	rs11205009	T	C	0.02	0.08	0.16	0.09				BLD			10 altered motifs			2 hits	30kb 5' of LCE5A	30kb 5' of LCE5A
1	152481779	1	1	rs471144	T	G	0.06	0.08	0.18	0.08			LIV, GI				7 altered motifs			1 hit	29kb 5' of LCE5A	29kb 5' of LCE5A
