# Supplementary material for: Filaggrin gene polymorphisms are associated with atopic dermatitis in women but not in men in the Caucasian population of Central Russia
Source: PLoS One. 2021 Dec 9;16(12):e0261026. doi: 10.1371/journal.pone.0261026 (PMC8659355; doi:10.1371/journal.pone.0261026)
Supplement: S6 Table — (XLS) [file pone.0261026.s006.xls]

## Sheet: Suppl table 6
Supplementary table 6 The eQTL effects of the AD-associated SNPs FLG gene in various tissues/organs
(according to Genotype-Tissue Expression (GTEx) (http://www.gtexportal.org/)) ( р <8.0E5, FDR≤0.05)
SNP	Gene	Ref	Alt	β	р	Tissues/organs
rs12130219	FLG-AS1	A	G	4.1E-64	0.73	Skin - Sun Exposed (Lower leg)
	FLG-AS1	A	G	8.6E-62	1	Cells - Cultured fibroblasts
	FLG-AS1	A	G	5.5E-56	0.79	Skin - Not Sun Exposed (Suprapubic)
	FLG	A	G	7e-51	0.91	Cells - Cultured fibroblasts
	FLG-AS1	A	G	5.9E-48	0.82	Artery - Tibial
	FLG-AS1	A	G	1.3E-47	0.79	Adipose - Subcutaneous
	FLG-AS1	A	G	2e-36	0.75	Nerve - Tibial
	FLG-AS1	A	G	1.1E-35	0.77	Adipose - Visceral (Omentum)
	FLG-AS1	A	G	3.6E-34	0.89	Artery - Aorta
	FLG-AS1	A	G	4.3E-34	0.81	Esophagus - Muscularis
	FLG-AS1	A	G	1.1E-31	0.68	Thyroid
	FLG-AS1	A	G	9.6E-31	0.67	Lung
	FLG-AS1	A	G	1.9E-28	0.98	Pancreas
	HRNR	A	G	5.6E-26	-0.69	Thyroid
	FLG-AS1	A	G	5.5E-25	0.54	Muscle - Skeletal
	FLG-AS1	A	G	2.3E-24	0.73	Testis
	FLG	A	G	2.4E-24	0.6	Artery - Tibial
	FLG-AS1	A	G	3.4E-24	0.71	Esophagus - Gastroesophageal Junction
	HRNR	A	G	9.6E-24	-0.68	Nerve - Tibial
	FLG-AS1	A	G	4.4E-23	0.78	Pituitary
	HRNR	A	G	6.9E-23	-0.81	Testis
	FLG-AS1	A	G	8e-23	0.77	Heart - Left Ventricle
	FLG-AS1	A	G	9.7E-23	0.71	Heart - Atrial Appendage
	FLG-AS1	A	G	9.9E-23	0.95	Adrenal Gland
	FLG-AS1	A	G	2.7E-22	0.79	Colon - Sigmoid
	FLG-AS1	A	G	9e-22	1	Brain - Cerebellum
	FLG-AS1	A	G	1.1E-21	0.55	Stomach
	FLG-AS1	A	G	1.9E-21	1	Brain - Cerebellar Hemisphere
	FLG-AS1	A	G	2.2E-21	0.52	Colon - Transverse
	FLG	A	G	3.6E-21	0.61	Esophagus - Muscularis
	FLG-AS1	A	G	1.6E-19	0.82	Prostate
	FLG-AS1	A	G	3.1E-19	0.89	Liver
	FLG	A	G	0.0000000000000000012	0.52	Nerve - Tibial
	FLG	A	G	0.0000000000000000045	0.61	Artery - Aorta
	HRNR	A	G	0.0000000000000000051	-0.63	Adipose - Visceral (Omentum)
	HRNR	A	G	0.000000000000000014	-0.54	Adipose - Subcutaneous
	HRNR	A	G	0.000000000000000016	-0.49	Esophagus - Mucosa
	FLG-AS1	A	G	0.000000000000000076	0.99	Brain - Frontal Cortex (BA9)
	FLG-AS1	A	G	0.00000000000000018	0.84	Artery - Coronary
	FLG-AS1	A	G	0.00000000000000023	0.52	Breast - Mammary Tissue
	FLG	A	G	0.00000000000000081	0.5	Adipose - Visceral (Omentum)
	FLG-AS1	A	G	0.0000000000000083	0.78	Spleen
	FLG	A	G	0.0000000000000092	0.61	Adrenal Gland
	FLG-AS1	A	G	0.0000000000000093	0.87	Brain - Nucleus accumbens (basal ganglia)
	FLG	A	G	0.0000000000000096	0.47	Adipose - Subcutaneous
	FLG-AS1	A	G	0.000000000000028	0.92	Brain - Cortex
	FLG	A	G	0.00000000000004	0.48	Lung
	FLG-AS1	A	G	0.000000000000097	0.85	Brain - Spinal cord (cervical c-1)
	FLG2	A	G	0.00000000000014	0.44	Cells - Cultured fibroblasts
	HRNR	A	G	0.00000000000015	-0.64	Heart - Atrial Appendage
	FLG-AS1	A	G	0.0000000000002	0.84	Brain - Hypothalamus
	HRNR	A	G	0.00000000000028	-0.62	Artery - Aorta
	HRNR	A	G	0.00000000000085	-0.55	Breast - Mammary Tissue
	FLG	A	G	0.00000000000093	0.6	Pancreas
	FLG	A	G	0.000000000003	0.4	Thyroid
	HRNR	A	G	0.0000000000046	-0.51	Esophagus - Muscularis
	FLG	A	G	0.000000000018	0.79	Brain - Cerebellum
	FLG-AS1	A	G	0.000000000044	0.76	Ovary
	FLG-AS1	A	G	0.00000000014	0.78	Brain - Caudate (basal ganglia)
	FLG-AS1	A	G	0.00000000027	0.84	Brain - Anterior cingulate cortex (BA24)
	HRNR	A	G	0.00000000038	-0.39	Cells - Cultured fibroblasts
	FLG	A	G	0.00000000041	0.52	Colon - Sigmoid
	HRNR	A	G	0.00000000059	-0.41	Artery - Tibial
	FLG	A	G	0.00000000064	0.67	Brain - Frontal Cortex (BA9)
	FLG	A	G	0.0000000013	0.44	Heart - Atrial Appendage
	FLG-AS1	A	G	0.0000000019	0.84	Brain - Putamen (basal ganglia)
	FLG	A	G	0.0000000037	0.54	Prostate
	HRNR	A	G	0.0000000057	-0.52	Esophagus - Gastroesophageal Junction
	FLG-AS1	A	G	0.0000000094	0.71	Brain - Hippocampus
	FLG	A	G	0.000000023	0.43	Esophagus - Gastroesophageal Junction
	FLG	A	G	0.000000024	0.48	Pituitary
	FLG2	A	G	0.000000028	0.37	Nerve - Tibial
	FLG-AS1	A	G	0.000000034	0.69	Brain - Amygdala
	HRNR	A	G	0.000000037	-0.55	Pancreas
	FLG-AS1	A	G	0.000000065	0.51	Minor Salivary Gland
	FLG-AS1	A	G	0.000000079	0.49	Small Intestine - Terminal Ileum
	FLG	A	G	0.000000083	0.57	Artery - Coronary
	FLG	A	G	0.0000003	0.58	Brain - Cerebellar Hemisphere
	HRNR	A	G	0.00000031	-0.6	Brain - Cortex
	FLG	A	G	0.00000034	0.32	Colon - Transverse
	FLG-AS1	A	G	0.00000051	0.53	Vagina
	FLG	A	G	0.00000052	0.33	Testis
	FLG-AS1	A	G	0.00000057	0.69	Uterus
	HRNR	A	G	0.00000068	-0.35	Lung
	HRNR	A	G	0.00000068	-0.54	Artery - Coronary
	FLG	A	G	0.00000078	0.35	Stomach
	FLG-AS1	A	G	0.0000012	0.69	Brain - Substantia nigra
	HRNR	A	G	0.0000012	-0.51	Prostate
	FLG	A	G	0.0000015	0.45	Ovary
	FLG-AS1	A	G	0.0000021	0.21	Esophagus - Mucosa
	FLG	A	G	0.0000024	0.33	Breast - Mammary Tissue
	HRNR	A	G	0.0000026	-0.53	Adrenal Gland
	FLG	A	G	0.0000029	0.52	Brain - Hypothalamus
	HRNR	A	G	0.0000031	-0.54	Spleen
	LCE5A	A	G	0.0000036	0.64	Brain - Spinal cord (cervical c-1)
	FLG	A	G	0.0000038	0.56	Brain - Cortex
	HRNR	A	G	0.0000065	-0.44	Colon - Sigmoid
	FLG	A	G	0.0000079	0.12	Skin - Sun Exposed (Lower leg)
	FLG	A	G	0.000016	0.25	Muscle - Skeletal
	HRNR	A	G	0.000017	-0.47	Pituitary
	LCE5A	A	G	0.000019	0.49	Brain - Nucleus accumbens (basal ganglia)
	LCE5A	A	G	0.000022	0.53	Brain - Hypothalamus
	LCE5A	A	G	0.000036	0.5	Brain - Cortex
	TCHH	A	G	0.000055	0.35	Brain - Cortex
	FLG	A	G	0.000069	0.31	Heart - Left Ventricle
	MRPL9	A	G	0.000079	-0.16	Colon - Sigmoid
	HRNR	A	G	0.00011	-0.31	Stomach
	CRNN	A	G	0.00012	-0.15	Skin - Sun Exposed (Lower leg)
	SELENBP1	A	G	0.00015	-0.12	Artery - Aorta
	RP11-107M16.2	A	G	0.0002	-0.19	Esophagus - Mucosa
	SNX27	A	G	0.00028	0.14	Esophagus - Mucosa
rs558269137	LINGO4	G	C	0.000000000000041	1	Skin - Sun Exposed (Lower leg)
	LINGO4	G	C	0.0000000000035	0.82	Muscle - Skeletal
	LINGO4	G	C	0.0000000073	0.92	Skin - Not Sun Exposed (Suprapubic)
	LINGO4	G	C	0.0000000075	1	Testis
	FLG	G	C	0.0000000098	-0.44	Skin - Sun Exposed (Lower leg)
	FLG	G	C	0.000000029	-0.52	Skin - Not Sun Exposed (Suprapubic)
	LINGO4	G	C	0.00000056	1	Esophagus - Mucosa
	THEM4	G	C	0.0000049	0.54	Esophagus - Muscularis
	CRNN	G	C	0.000012	0.51	Skin - Sun Exposed (Lower leg)
	LINGO4	G	C	0.000016	1	Brain - Nucleus accumbens (basal ganglia)
	LINGO4	G	C	0.000018	0.64	Thyroid
	LINGO4	G	C	0.000093	0.92	Pancreas
rs61816761	FLG	G	A	0.00015	-0.78	Nerve - Tibial
	FLG	G	A	0.00034	-0.76	Thyroid
rs3126085	FLG-AS1	G	A	0.0000000000019	0.59	Thyroid
	HRNR	G	A	0.000000000031	-0.63	Thyroid
	FLG	G	A	0.00000000011	0.5	Thyroid
	FLG	G	A	0.00000000083	0.52	Nerve - Tibial
	FLG-AS1	G	A	0.0000000024	0.55	Nerve - Tibial
	FLG-AS1	G	A	0.0000000065	0.49	Lung
	FLG	G	A	0.000000037	-0.22	Skin - Sun Exposed (Lower leg)
	RP11-107M16.2	G	A	0.000000062	-0.52	Testis
	FLG	G	A	0.000000086	0.55	Artery - Aorta
	HRNR	G	A	0.00000017	-0.51	Nerve - Tibial
	FLG	G	A	0.00000029	0.45	Lung
	HRNR	G	A	0.00000041	-0.5	Lung
	HRNR	G	A	0.00000063	-1.1	Brain - Anterior cingulate cortex (BA24)
	HRNR	G	A	0.00000087	-0.45	Artery - Tibial
	FLG-AS1	G	A	0.0000011	0.43	Artery - Tibial
	HRNR	G	A	0.0000015	-0.62	Testis
	FLG-AS1	G	A	0.0000018	0.56	Heart - Left Ventricle
	FLG-AS1	G	A	0.0000028	0.4	Colon - Transverse
	FLG-AS1	G	A	0.0000028	0.32	Esophagus - Mucosa
	HRNR	G	A	0.000003	-0.58	Artery - Aorta
	CRNN	G	A	0.000003	-0.15	Esophagus - Mucosa
	HRNR	G	A	0.0000034	-0.4	Cells - Transformed fibroblasts
	HRNR	G	A	0.0000043	-0.44	Adipose - Subcutaneous
	HRNR	G	A	0.0000067	-0.77	Pituitary
	FLG-AS1	G	A	0.0000074	0.34	Muscle - Skeletal
	FLG-AS1	G	A	0.0000083	0.47	Heart - Atrial Appendage
	HRNR	G	A	0.0000099	-0.49	Adipose - Visceral (Omentum)
	FLG-AS1	G	A	0.00001	0.39	Adipose - Subcutaneous
	FLG-AS1	G	A	0.000016	0.44	Esophagus - Muscularis
	FLG-AS1	G	A	0.000018	0.7	Brain - Cerebellum
	FLG	G	A	0.000018	0.4	Cells - Transformed fibroblasts
	RP1-91G5.3	G	A	0.00002	0.38	Skin - Sun Exposed (Lower leg)
	FLG-AS1	G	A	0.00002	0.44	Cells - Transformed fibroblasts
	HRNR	G	A	0.00002	-0.44	Esophagus - Muscularis
	HRNR	G	A	0.000021	-0.5	Breast - Mammary Tissue
	FLG-AS1	G	A	0.000022	0.48	Artery - Aorta
	HRNR	G	A	0.00003	-0.49	Heart - Atrial Appendage
	HRNR	G	A	0.000036	-0.68	Brain - Caudate (basal ganglia)
rs12144049	CRNN	C	T	0.00000000096	-0.3	Skin - Sun Exposed (Lower leg)
	CRNN	C	T	0.00000003	-0.32	Skin - Not Sun Exposed (Suprapubic)
	CRNN	C	T	0.0000089	-0.11	Esophagus - Mucosa
rs6661961	CRNN	C	T	0.000000000047	-0.22	Skin - Sun Exposed (Lower leg)
	CRNN	C	T	0.0000013	-0.18	Skin - Not Sun Exposed (Suprapubic)
	FLG2	C	T	0.0000043	-0.07	Skin - Sun Exposed (Lower leg)
	FLG	C	T	0.000016	0.12	Skin - Not Sun Exposed (Suprapubic)
	AL591893.1	C	T	0.000072	0.22	Lung
	SPRR1B	C	T	0.00014	-0.18	Muscle - Skeletal
	CRNN	C	T	0.00019	0.066	Esophagus - Mucosa
rs471144	FLG-AS1	T	G	0.00000000051	-0.63	Nerve - Tibial
	FLG-AS1	T	G	0.0000000095	-0.73	Pituitary
	FLG-AS1	T	G	0.000000012	-1.1	Brain - Cortex
	FLG-AS1	T	G	0.000000014	-1	Brain - Caudate (basal ganglia)
	FLG-AS1	T	G	0.000000016	-0.53	Artery - Tibial
	FLG-AS1	T	G	0.000000033	-1.3	Brain - Putamen (basal ganglia)
	FLG-AS1	T	G	0.000000034	-0.74	Colon - Sigmoid
	FLG-AS1	T	G	0.000000061	-1	Brain - Nucleus accumbens (basal ganglia)
	FLG-AS1	T	G	0.00000018	-0.84	Brain - Hypothalamus
	FLG-AS1	T	G	0.00000024	-0.53	Thyroid
	FLG	T	G	0.00000045	-0.49	Nerve - Tibial
	FLG-AS1	T	G	0.00000047	-1.1	Brain - Substantia nigra
	FLG-AS1	T	G	0.00000056	-0.88	Brain - Hippocampus
	FLG-AS1	T	G	0.0000007	-0.56	Esophagus - Muscularis
	FLG-AS1	T	G	0.000001	-0.41	Muscle - Skeletal
	FLG-AS1	T	G	0.0000012	-0.44	Skin - Not Sun Exposed (Suprapubic)
	FLG	T	G	0.0000024	-0.61	Pituitary
	FLG	T	G	0.0000027	-0.44	Artery - Tibial
	FLG-AS1	T	G	0.000003	-0.83	Brain - Amygdala
	FLG	T	G	0.0000037	-0.69	Brain - Hypothalamus
	FLG	T	G	0.0000043	-0.49	Cells - Cultured fibroblasts
	FLG-AS1	T	G	0.0000045	-0.45	Adipose - Subcutaneous
	FLG-AS1	T	G	0.0000053	-0.75	Ovary
	FLG	T	G	0.0000085	-0.44	Thyroid
	FLG-AS1	T	G	0.0000089	-0.51	Cells - Cultured fibroblasts
	FLG-AS1	T	G	0.000021	-0.56	Testis
	FLG-AS1	T	G	0.000035	-0.34	Skin - Sun Exposed (Lower leg)
	FLG	T	G	0.000038	-0.55	Colon - Sigmoid
	FLG	T	G	0.000044	-0.44	Lung
	FLG-AS1	T	G	0.000045	-0.84	Brain - Frontal Cortex (BA9)
	FLG-AS1	T	G	0.000058	-0.41	Lung
	FLG-AS1	T	G	0.000059	-0.54	Heart - Atrial Appendage
	FLG-AS1	T	G	0.000068	-0.42	Breast - Mammary Tissue
	FLG-AS1	T	G	0.000072	-0.58	Heart - Left Ventricle
	FLG-AS1	T	G	0.000095	-0.35	Colon - Transverse
	SNX27	T	G	0.00014	-0.28	Spleen
	HRNR	T	G	0.00015	0.58	Testis
	FLG-AS1	T	G	0.00017	-0.42	Adipose - Visceral (Omentum)
