# Supplementary material for: Filaggrin gene polymorphisms are associated with atopic dermatitis in women but not in men in the Caucasian population of Central Russia
Source: PLoS One. 2021 Dec 9;16(12):e0261026. doi: 10.1371/journal.pone.0261026 (PMC8659355; doi:10.1371/journal.pone.0261026)
Supplement: S7 Table — (XLSX) [file pone.0261026.s007.xlsx]

## Sheet: Лист1
Supplementary Table 7 eQTL values of AD-associated polymorphisms FLG gene in skin
(according to Genotype-Tissue Expression (GTEx) (http://www.gtexportal.org/)) ( р <8.0E5. FDR≤0.05)
SNP	Gene	Ref	Alt	β	р	Organ
rs12130219	FLG-AS1	A	G	4.1E-64	0.73	Skin - Sun Exposed (Lower leg)
	FLG-AS1	A	G	5.5E-56	0.79	Skin - Not Sun Exposed (Suprapubic)
	FLG	A	G	0.0000079	0.12	Skin - Sun Exposed (Lower leg)
	CRNN	A	G	0.00012	-0.15	Skin - Sun Exposed (Lower leg)
rs558269137	LINGO4	G	C	0.000000000000041	1	Skin - Sun Exposed (Lower leg)
	LINGO4	G	C	0.0000000073	0.92	Skin - Not Sun Exposed (Suprapubic)
	FLG	G	C	0.0000000098	-0.44	Skin - Sun Exposed (Lower leg)
	FLG	G	C	0.000000029	-0.52	Skin - Not Sun Exposed (Suprapubic)
	CRNN	G	C	0.000012	0.51	Skin - Sun Exposed (Lower leg)
rs3126085	FLG	G	A	0.000000037	-0.22	Skin - Sun Exposed (Lower leg)
	RP1-91G5.3	G	A	0.00002	0.38	Skin - Sun Exposed (Lower leg)
rs12144049	CRNN	C	T	0.00000000096	-0.3	Skin - Sun Exposed (Lower leg)
	CRNN	C	T	0.00000003	-0.32	Skin - Not Sun Exposed (Suprapubic)
rs6661961	CRNN	C	T	0.000000000047	-0.22	Skin - Sun Exposed (Lower leg)
	CRNN	C	T	0.0000013	-0.18	Skin - Not Sun Exposed (Suprapubic)
	FLG2	C	T	0.0000043	-0.07	Skin - Sun Exposed (Lower leg)
	FLG	C	T	0.000016	0.12	Skin - Not Sun Exposed (Suprapubic)
rs471144	FLG-AS1	T	G	0.0000012	-0.44	Skin - Not Sun Exposed (Suprapubic)
	FLG-AS1	T	G	0.000035	-0.34	Skin - Sun Exposed (Lower leg)
