# Supplementary material for: Filaggrin gene polymorphisms are associated with atopic dermatitis in women but not in men in the Caucasian population of Central Russia
Source: PLoS One. 2021 Dec 9;16(12):e0261026. doi: 10.1371/journal.pone.0261026 (PMC8659355; doi:10.1371/journal.pone.0261026)
Supplement: S8 Table — (XLSX) [file pone.0261026.s008.xlsx]

## Sheet: Лист1
Supplementary Table 8 eQTL values of SNPs in high LD (r2≥0.80) with the AD-associated polymorphisms FLG gene
(according to Genotype-Tissue Expression (GTEx) (http://www.gtexportal.org/)) ( р <8.0E5, FDR≤0.05)
Lead SNP	Position lead SNP(hg38)	Proxy SNP	Position proxy SNP (hg38)	Distance (bp) betweenproxy and lead SNP	r2 between lead and proxy	D’ between lead and proxy	Gencode Id	Gene Symbol	Variant Id	p	Effect Size (β)	Tissues/organs
rs12130219	152189630	rs34372395	152194931	5301	0.94	0.98	ENSG00000237975.6	FLG-AS1	1_152194931_A_G_b38	8.1E-65	0.74	Skin - Sun Exposed (Lower leg)
							ENSG00000237975.6	FLG-AS1	1_152194931_A_G_b38	1.2E-61	1	Cells - Cultured fibroblasts
							ENSG00000237975.6	FLG-AS1	1_152194931_A_G_b38	1.8E-56	0.79	Skin - Not Sun Exposed (Suprapubic)
							ENSG00000143631.10	FLG	1_152194931_A_G_b38	2.3E-50	0.9	Cells - Cultured fibroblasts
							ENSG00000237975.6	FLG-AS1	1_152194931_A_G_b38	5.8E-49	0.82	Artery - Tibial
							ENSG00000237975.6	FLG-AS1	1_152194931_A_G_b38	3.4E-47	0.78	Adipose - Subcutaneous
							ENSG00000237975.6	FLG-AS1	1_152194931_A_G_b38	2e-36	0.75	Nerve - Tibial
							ENSG00000237975.6	FLG-AS1	1_152194931_A_G_b38	8.1E-36	0.77	Adipose - Visceral (Omentum)
							ENSG00000237975.6	FLG-AS1	1_152194931_A_G_b38	7.8E-35	0.81	Esophagus - Muscularis
							ENSG00000237975.6	FLG-AS1	1_152194931_A_G_b38	8.9E-35	0.89	Artery - Aorta
							ENSG00000237975.6	FLG-AS1	1_152194931_A_G_b38	4.8E-32	0.68	Thyroid
							ENSG00000237975.6	FLG-AS1	1_152194931_A_G_b38	3.9E-31	0.67	Lung
							ENSG00000237975.6	FLG-AS1	1_152194931_A_G_b38	8.8E-29	0.97	Pancreas
							ENSG00000197915.5	HRNR	1_152194931_A_G_b38	1.2E-26	-0.69	Thyroid
							ENSG00000237975.6	FLG-AS1	1_152194931_A_G_b38	4.7E-26	0.74	Testis
							ENSG00000237975.6	FLG-AS1	1_152194931_A_G_b38	2.8E-25	0.54	Muscle - Skeletal
							ENSG00000143631.10	FLG	1_152194931_A_G_b38	1.5E-24	0.6	Artery - Tibial
							ENSG00000237975.6	FLG-AS1	1_152194931_A_G_b38	3.4E-24	0.71	Esophagus - Gastroesophageal Junction
							ENSG00000197915.5	HRNR	1_152194931_A_G_b38	3.9E-24	-0.83	Testis
							ENSG00000197915.5	HRNR	1_152194931_A_G_b38	9.6E-24	-0.68	Nerve - Tibial
							ENSG00000237975.6	FLG-AS1	1_152194931_A_G_b38	2.2E-23	0.78	Heart - Left Ventricle
							ENSG00000237975.6	FLG-AS1	1_152194931_A_G_b38	2.7E-23	0.95	Adrenal Gland
							ENSG00000237975.6	FLG-AS1	1_152194931_A_G_b38	3.1E-23	0.71	Heart - Atrial Appendage
							ENSG00000237975.6	FLG-AS1	1_152194931_A_G_b38	4.4E-23	0.78	Pituitary
							ENSG00000237975.6	FLG-AS1	1_152194931_A_G_b38	7.9E-23	0.56	Stomach
							ENSG00000237975.6	FLG-AS1	1_152194931_A_G_b38	4.4E-22	0.77	Colon - Sigmoid
							ENSG00000143631.10	FLG	1_152194931_A_G_b38	8.1E-22	0.61	Esophagus - Muscularis
							ENSG00000237975.6	FLG-AS1	1_152194931_A_G_b38	9e-22	1	Brain - Cerebellum
							ENSG00000237975.6	FLG-AS1	1_152194931_A_G_b38	1.3E-21	0.51	Colon - Transverse
							ENSG00000237975.6	FLG-AS1	1_152194931_A_G_b38	1.9E-21	1	Brain - Cerebellar Hemisphere
							ENSG00000237975.6	FLG-AS1	1_152194931_A_G_b38	1.6E-19	0.82	Prostate
							ENSG00000237975.6	FLG-AS1	1_152194931_A_G_b38	3.1E-19	0.89	Liver
							ENSG00000197915.5	HRNR	1_152194931_A_G_b38	9.2E-19	-0.63	Adipose - Visceral (Omentum)
							ENSG00000143631.10	FLG	1_152194931_A_G_b38	0.0000000000000000012	0.52	Nerve - Tibial
							ENSG00000197915.5	HRNR	1_152194931_A_G_b38	0.0000000000000000015	-0.55	Adipose - Subcutaneous
							ENSG00000197915.5	HRNR	1_152194931_A_G_b38	0.0000000000000000034	-0.49	Esophagus - Mucosa
							ENSG00000143631.10	FLG	1_152194931_A_G_b38	0.0000000000000000055	0.6	Artery - Aorta
							ENSG00000237975.6	FLG-AS1	1_152194931_A_G_b38	0.000000000000000076	0.99	Brain - Frontal Cortex (BA9)
							ENSG00000237975.6	FLG-AS1	1_152194931_A_G_b38	0.00000000000000018	0.52	Breast - Mammary Tissue
							ENSG00000237975.6	FLG-AS1	1_152194931_A_G_b38	0.00000000000000018	0.84	Artery - Coronary
							ENSG00000143631.10	FLG	1_152194931_A_G_b38	0.00000000000000092	0.49	Adipose - Visceral (Omentum)
							ENSG00000143631.10	FLG	1_152194931_A_G_b38	0.0000000000000059	0.48	Adipose - Subcutaneous
							ENSG00000143631.10	FLG	1_152194931_A_G_b38	0.0000000000000085	0.6	Adrenal Gland
							ENSG00000237975.6	FLG-AS1	1_152194931_A_G_b38	0.0000000000000093	0.87	Brain - Nucleus accumbens (basal ganglia)
							ENSG00000237975.6	FLG-AS1	1_152194931_A_G_b38	0.000000000000013	0.78	Spleen
							ENSG00000237975.6	FLG-AS1	1_152194931_A_G_b38	0.000000000000028	0.92	Brain - Cortex
							ENSG00000143631.10	FLG	1_152194931_A_G_b38	0.00000000000004	0.47	Lung
							ENSG00000197915.5	HRNR	1_152194931_A_G_b38	0.000000000000053	-0.64	Heart - Atrial Appendage
							ENSG00000237975.6	FLG-AS1	1_152194931_A_G_b38	0.000000000000097	0.85	Brain - Spinal cord (cervical c-1)
							ENSG00000237975.6	FLG-AS1	1_152194931_A_G_b38	0.0000000000002	0.84	Brain - Hypothalamus
							ENSG00000143520.6	FLG2	1_152194931_A_G_b38	0.00000000000023	0.43	Cells - Cultured fibroblasts
							ENSG00000197915.5	HRNR	1_152194931_A_G_b38	0.00000000000033	-0.61	Artery - Aorta
							ENSG00000143631.10	FLG	1_152194931_A_G_b38	0.00000000000086	0.59	Pancreas
							ENSG00000197915.5	HRNR	1_152194931_A_G_b38	0.00000000000086	-0.54	Breast - Mammary Tissue
							ENSG00000143631.10	FLG	1_152194931_A_G_b38	0.000000000002	0.4	Thyroid
							ENSG00000197915.5	HRNR	1_152194931_A_G_b38	0.0000000000024	-0.51	Esophagus - Muscularis
							ENSG00000143631.10	FLG	1_152194931_A_G_b38	0.000000000018	0.79	Brain - Cerebellum
							ENSG00000237975.6	FLG-AS1	1_152194931_A_G_b38	0.000000000044	0.76	Ovary
							ENSG00000197915.5	HRNR	1_152194931_A_G_b38	0.00000000013	-0.42	Artery - Tibial
							ENSG00000237975.6	FLG-AS1	1_152194931_A_G_b38	0.00000000014	0.78	Brain - Caudate (basal ganglia)
							ENSG00000237975.6	FLG-AS1	1_152194931_A_G_b38	0.00000000027	0.84	Brain - Anterior cingulate cortex (BA24)
							ENSG00000143631.10	FLG	1_152194931_A_G_b38	0.0000000003	0.52	Colon - Sigmoid
							ENSG00000197915.5	HRNR	1_152194931_A_G_b38	0.00000000036	-0.39	Cells - Cultured fibroblasts
							ENSG00000143631.10	FLG	1_152194931_A_G_b38	0.00000000064	0.67	Brain - Frontal Cortex (BA9)
							ENSG00000143631.10	FLG	1_152194931_A_G_b38	0.0000000011	0.44	Heart - Atrial Appendage
							ENSG00000237975.6	FLG-AS1	1_152194931_A_G_b38	0.0000000019	0.84	Brain - Putamen (basal ganglia)
							ENSG00000143631.10	FLG	1_152194931_A_G_b38	0.0000000037	0.54	Prostate
							ENSG00000197915.5	HRNR	1_152194931_A_G_b38	0.0000000057	-0.52	Esophagus - Gastroesophageal Junction
							ENSG00000237975.6	FLG-AS1	1_152194931_A_G_b38	0.0000000094	0.71	Brain - Hippocampus
							ENSG00000197915.5	HRNR	1_152194931_A_G_b38	0.00000001	-0.56	Pancreas
							ENSG00000237975.6	FLG-AS1	1_152194931_A_G_b38	0.000000018	0.51	Minor Salivary Gland
							ENSG00000143631.10	FLG	1_152194931_A_G_b38	0.000000023	0.43	Esophagus - Gastroesophageal Junction
							ENSG00000143631.10	FLG	1_152194931_A_G_b38	0.000000024	0.48	Pituitary
							ENSG00000143520.6	FLG2	1_152194931_A_G_b38	0.000000028	0.37	Nerve - Tibial
							ENSG00000237975.6	FLG-AS1	1_152194931_A_G_b38	0.000000034	0.69	Brain - Amygdala
							ENSG00000237975.6	FLG-AS1	1_152194931_A_G_b38	0.000000037	0.5	Small Intestine - Terminal Ileum
							ENSG00000143631.10	FLG	1_152194931_A_G_b38	0.000000083	0.57	Artery - Coronary
							ENSG00000143631.10	FLG	1_152194931_A_G_b38	0.00000025	0.34	Testis
							ENSG00000143631.10	FLG	1_152194931_A_G_b38	0.0000003	0.58	Brain - Cerebellar Hemisphere
							ENSG00000197915.5	HRNR	1_152194931_A_G_b38	0.00000031	-0.6	Brain - Cortex
							ENSG00000237975.6	FLG-AS1	1_152194931_A_G_b38	0.00000051	0.53	Vagina
							ENSG00000237975.6	FLG-AS1	1_152194931_A_G_b38	0.00000057	0.69	Uterus
							ENSG00000143631.10	FLG	1_152194931_A_G_b38	0.00000059	0.31	Colon - Transverse
							ENSG00000197915.5	HRNR	1_152194931_A_G_b38	0.00000059	-0.35	Lung
							ENSG00000197915.5	HRNR	1_152194931_A_G_b38	0.00000068	-0.54	Artery - Coronary
							ENSG00000143631.10	FLG	1_152194931_A_G_b38	0.00000072	0.34	Stomach
							ENSG00000237975.6	FLG-AS1	1_152194931_A_G_b38	0.00000073	0.22	Esophagus - Mucosa
							ENSG00000197915.5	HRNR	1_152194931_A_G_b38	0.0000008	-0.57	Spleen
							ENSG00000197915.5	HRNR	1_152194931_A_G_b38	0.00000092	-0.55	Adrenal Gland
							ENSG00000237975.6	FLG-AS1	1_152194931_A_G_b38	0.0000012	0.69	Brain - Substantia nigra
							ENSG00000197915.5	HRNR	1_152194931_A_G_b38	0.0000012	-0.51	Prostate
							ENSG00000197915.5	HRNR	1_152194931_A_G_b38	0.0000013	-0.46	Colon - Sigmoid
							ENSG00000143631.10	FLG	1_152194931_A_G_b38	0.0000015	0.45	Ovary
							ENSG00000143631.10	FLG	1_152194931_A_G_b38	0.0000017	0.33	Breast - Mammary Tissue
							ENSG00000143631.10	FLG	1_152194931_A_G_b38	0.0000029	0.52	Brain - Hypothalamus
							ENSG00000186207.4	LCE5A	1_152194931_A_G_b38	0.0000036	0.64	Brain - Spinal cord (cervical c-1)
							ENSG00000143631.10	FLG	1_152194931_A_G_b38	0.0000038	0.56	Brain - Cortex
							ENSG00000143631.10	FLG	1_152194931_A_G_b38	0.000004	0.12	Skin - Sun Exposed (Lower leg)
							ENSG00000143631.10	FLG	1_152194931_A_G_b38	0.000014	0.25	Muscle - Skeletal
							ENSG00000197915.5	HRNR	1_152194931_A_G_b38	0.000017	-0.47	Pituitary
							ENSG00000186207.4	LCE5A	1_152194931_A_G_b38	0.000019	0.49	Brain - Nucleus accumbens (basal ganglia)
							ENSG00000186207.4	LCE5A	1_152194931_A_G_b38	0.000022	0.53	Brain - Hypothalamus
							ENSG00000143631.10	FLG	1_152194931_A_G_b38	0.000034	0.32	Heart - Left Ventricle
							ENSG00000186207.4	LCE5A	1_152194931_A_G_b38	0.000036	0.5	Brain - Cortex
							ENSG00000159450.12	TCHH	1_152194931_A_G_b38	0.000055	0.35	Brain - Cortex
							ENSG00000197915.5	HRNR	1_152194931_A_G_b38	0.000068	-0.32	Stomach
							ENSG00000197915.5	HRNR	1_152194931_A_G_b38	0.000071	-0.3	Colon - Transverse
							ENSG00000143436.10	MRPL9	1_152194931_A_G_b38	0.000086	-0.16	Colon - Sigmoid
							ENSG00000143536.7	CRNN	1_152194931_A_G_b38	0.00013	-0.15	Skin - Sun Exposed (Lower leg)
							ENSG00000236427.1	RP11-107M16.2	1_152194931_A_G_b38	0.00014	-0.19	Esophagus - Mucosa
							ENSG00000143376.12	SNX27	1_152194931_A_G_b38	0.00029	0.14	Esophagus - Mucosa
rs3126085	152328341	rs35061954	152268107	-60234	0.84	-0.92	ENSG00000237975.2	FLG-AS1	1_152240583_G_T_b37	0.000000000000065	-0.64	Thyroid
							ENSG00000143631.10	FLG	1_152240583_G_T_b37	0.0000000000034	-0.55	Thyroid
							ENSG00000143631.10	FLG	1_152240583_G_T_b37	0.00000000013	-0.56	Nerve - Tibial
							ENSG00000197915.5	HRNR	1_152240583_G_T_b37	0.0000000004	0.61	Thyroid
							ENSG00000237975.2	FLG-AS1	1_152240583_G_T_b37	0.00000000053	-0.58	Nerve - Tibial
							ENSG00000237975.2	FLG-AS1	1_152240583_G_T_b37	0.000000004	-0.5	Lung
							ENSG00000197915.5	HRNR	1_152240583_G_T_b37	0.000000031	0.55	Nerve - Tibial
							ENSG00000236427.1	RP11-107M16.2	1_152240583_G_T_b37	0.000000067	0.51	Testis
							ENSG00000237975.2	FLG-AS1	1_152240583_G_T_b37	0.000000069	-0.48	Artery - Tibial
							ENSG00000143631.10	FLG	1_152240583_G_T_b37	0.000000074	0.22	Skin - Sun Exposed (Lower leg)
							ENSG00000143631.10	FLG	1_152240583_G_T_b37	0.00000015	-0.53	Artery - Aorta
							ENSG00000197915.5	HRNR	1_152240583_G_T_b37	0.00000023	0.51	Lung
							ENSG00000197915.5	HRNR	1_152240583_G_T_b37	0.00000023	0.65	Testis
							ENSG00000197915.5	HRNR	1_152240583_G_T_b37	0.00000032	0.55	Adipose - Visceral (Omentum)
							ENSG00000237975.2	FLG-AS1	1_152240583_G_T_b37	0.00000039	-0.44	Adipose - Subcutaneous
							ENSG00000143631.10	FLG	1_152240583_G_T_b37	0.00000051	-0.44	Lung
							ENSG00000237975.2	FLG-AS1	1_152240583_G_T_b37	0.00000053	-0.38	Muscle - Skeletal
							ENSG00000197915.5	HRNR	1_152240583_G_T_b37	0.00000054	0.47	Artery - Tibial
							ENSG00000197915.5	HRNR	1_152240583_G_T_b37	0.00000062	0.44	Cells - Transformed fibroblasts
							ENSG00000197915.5	HRNR	1_152240583_G_T_b37	0.0000013	0.6	Artery - Aorta
							ENSG00000143536.7	CRNN	1_152240583_G_T_b37	0.0000014	0.15	Esophagus - Mucosa
							ENSG00000237975.2	FLG-AS1	1_152240583_G_T_b37	0.0000015	-0.32	Esophagus - Mucosa
							ENSG00000237975.2	FLG-AS1	1_152240583_G_T_b37	0.0000015	-0.48	Esophagus - Muscularis
							ENSG00000197915.5	HRNR	1_152240583_G_T_b37	0.0000016	0.55	Breast - Mammary Tissue
							ENSG00000237975.2	FLG-AS1	1_152240583_G_T_b37	0.0000019	-0.4	Colon - Transverse
							ENSG00000227415.1	RP1-91G5.3	1_152240583_G_T_b37	0.0000022	-0.42	Skin - Sun Exposed (Lower leg)
							ENSG00000197915.5	HRNR	1_152240583_G_T_b37	0.0000022	0.45	Adipose - Subcutaneous
							ENSG00000143631.10	FLG	1_152240583_G_T_b37	0.0000025	-0.45	Cells - Transformed fibroblasts
							ENSG00000237975.2	FLG-AS1	1_152240583_G_T_b37	0.0000028	-0.49	Cells - Transformed fibroblasts
							ENSG00000197915.5	HRNR	1_152240583_G_T_b37	0.0000028	0.64	Pancreas
							ENSG00000237975.2	FLG-AS1	1_152240583_G_T_b37	0.0000039	-0.53	Heart - Left Ventricle
							ENSG00000143631.10	FLG	1_152240583_G_T_b37	0.000008	-0.52	Esophagus - Gastroesophageal Junction
							ENSG00000237975.2	FLG-AS1	1_152240583_G_T_b37	0.0000088	-0.83	Brain - Cerebellum
							ENSG00000197915.5	HRNR	1_152240583_G_T_b37	0.000011	1	Brain - Anterior cingulate cortex (BA24)
							ENSG00000237975.2	FLG-AS1	1_152240583_G_T_b37	0.000021	-0.44	Heart - Atrial Appendage
							ENSG00000237975.2	FLG-AS1	1_152240583_G_T_b37	0.000024	-0.3	Skin - Sun Exposed (Lower leg)
							ENSG00000143631.10	FLG	1_152240583_G_T_b37	0.000025	-0.37	Adipose - Subcutaneous
							ENSG00000197915.5	HRNR	1_152240583_G_T_b37	0.000025	0.43	Esophagus - Muscularis
							ENSG00000237975.2	FLG-AS1	1_152240583_G_T_b37	0.000037	-0.41	Adipose - Visceral (Omentum)
							ENSG00000237975.2	FLG-AS1	1_152240583_G_T_b37	0.000042	-0.46	Artery - Aorta
rs3126085	152328341	rs12144697	152268301	-60040	0.87	-0.95	ENSG00000237975.2	FLG-AS1	1_152240777_C_T_b37	0.000000000000044	-0.62	Thyroid
							ENSG00000143631.10	FLG	1_152240777_C_T_b37	0.000000000013	-0.51	Thyroid
							ENSG00000197915.5	HRNR	1_152240777_C_T_b37	0.00000000002	0.62	Thyroid
							ENSG00000143631.10	FLG	1_152240777_C_T_b37	0.000000000078	-0.53	Nerve - Tibial
							ENSG00000237975.2	FLG-AS1	1_152240777_C_T_b37	0.00000000067	-0.54	Nerve - Tibial
							ENSG00000237975.2	FLG-AS1	1_152240777_C_T_b37	0.0000000022	-0.49	Lung
							ENSG00000236427.1	RP11-107M16.2	1_152240777_C_T_b37	0.0000000025	0.54	Testis
							ENSG00000197915.5	HRNR	1_152240777_C_T_b37	0.0000000053	0.54	Nerve - Tibial
							ENSG00000237975.2	FLG-AS1	1_152240777_C_T_b37	0.00000004	-0.47	Artery - Tibial
							ENSG00000143631.10	FLG	1_152240777_C_T_b37	0.000000059	-0.47	Lung
							ENSG00000143631.10	FLG	1_152240777_C_T_b37	0.000000083	-0.53	Artery - Aorta
							ENSG00000197915.5	HRNR	1_152240777_C_T_b37	0.000000098	0.47	Artery - Tibial
							ENSG00000143631.10	FLG	1_152240777_C_T_b37	0.00000022	0.2	Skin - Sun Exposed (Lower leg)
							ENSG00000197915.5	HRNR	1_152240777_C_T_b37	0.00000036	0.62	Testis
							ENSG00000197915.5	HRNR	1_152240777_C_T_b37	0.00000038	0.49	Lung
							ENSG00000237975.2	FLG-AS1	1_152240777_C_T_b37	0.0000005	-0.41	Colon - Transverse
							ENSG00000197915.5	HRNR	1_152240777_C_T_b37	0.00000052	0.53	Adipose - Visceral (Omentum)
							ENSG00000197915.5	HRNR	1_152240777_C_T_b37	0.00000058	0.42	Cells - Transformed fibroblasts
							ENSG00000237975.2	FLG-AS1	1_152240777_C_T_b37	0.00000068	-0.42	Adipose - Subcutaneous
							ENSG00000237975.2	FLG-AS1	1_152240777_C_T_b37	0.0000017	-0.48	Cells - Transformed fibroblasts
							ENSG00000197915.5	HRNR	1_152240777_C_T_b37	0.0000017	0.81	Pituitary
							ENSG00000197915.5	HRNR	1_152240777_C_T_b37	0.0000019	0.57	Artery - Aorta
							ENSG00000237975.2	FLG-AS1	1_152240777_C_T_b37	0.000002	-0.35	Muscle - Skeletal
							ENSG00000197915.5	HRNR	1_152240777_C_T_b37	0.000002	0.95	Brain - Anterior cingulate cortex (BA24)
							ENSG00000197915.5	HRNR	1_152240777_C_T_b37	0.0000023	0.44	Adipose - Subcutaneous
							ENSG00000237975.2	FLG-AS1	1_152240777_C_T_b37	0.0000028	-0.54	Heart - Left Ventricle
							ENSG00000197915.5	HRNR	1_152240777_C_T_b37	0.0000029	0.62	Pancreas
							ENSG00000197915.5	HRNR	1_152240777_C_T_b37	0.0000032	0.72	Brain - Caudate (basal ganglia)
							ENSG00000237975.2	FLG-AS1	1_152240777_C_T_b37	0.0000035	-0.46	Esophagus - Muscularis
							ENSG00000143631.10	FLG	1_152240777_C_T_b37	0.0000036	-0.42	Cells - Transformed fibroblasts
							ENSG00000143536.7	CRNN	1_152240777_C_T_b37	0.0000036	0.14	Esophagus - Mucosa
							ENSG00000197915.5	HRNR	1_152240777_C_T_b37	0.0000041	0.47	Esophagus - Muscularis
							ENSG00000197915.5	HRNR	1_152240777_C_T_b37	0.0000067	0.52	Breast - Mammary Tissue
							ENSG00000237975.2	FLG-AS1	1_152240777_C_T_b37	0.0000077	-0.3	Esophagus - Mucosa
							ENSG00000227415.1	RP1-91G5.3	1_152240777_C_T_b37	0.000011	-0.38	Skin - Sun Exposed (Lower leg)
							ENSG00000197915.5	HRNR	1_152240777_C_T_b37	0.000012	0.5	Heart - Atrial Appendage
							ENSG00000237975.2	FLG-AS1	1_152240777_C_T_b37	0.000017	-0.44	Heart - Atrial Appendage
							ENSG00000143631.10	FLG	1_152240777_C_T_b37	0.000021	-0.47	Esophagus - Gastroesophageal Junction
							ENSG00000237975.2	FLG-AS1	1_152240777_C_T_b37	0.000021	-0.29	Skin - Sun Exposed (Lower leg)
							ENSG00000197915.5	HRNR	1_152240777_C_T_b37	0.000022	0.42	Colon - Transverse
							ENSG00000143631.10	FLG	1_152240777_C_T_b37	0.000023	-0.36	Adipose - Subcutaneous
							ENSG00000237975.2	FLG-AS1	1_152240777_C_T_b37	0.000024	-0.41	Adipose - Visceral (Omentum)
							ENSG00000237975.2	FLG-AS1	1_152240777_C_T_b37	0.000028	-0.46	Artery - Aorta
							ENSG00000143631.10	FLG	1_152240777_C_T_b37	0.000034	-0.38	Colon - Transverse
rs3126085	152328341	rs60742682	152274009	-54332	0.87	0.96	ENSG00000237975.2	FLG-AS1	1_152246485_G_A_b37	0.000000000007	0.64	Thyroid
							ENSG00000143631.10	FLG	1_152246485_G_A_b37	0.0000000000081	0.59	Thyroid
							ENSG00000143631.10	FLG	1_152246485_G_A_b37	0.0000000031	0.56	Nerve - Tibial
							ENSG00000237975.2	FLG-AS1	1_152246485_G_A_b37	0.000000019	0.57	Nerve - Tibial
							ENSG00000143631.10	FLG	1_152246485_G_A_b37	0.000000024	-0.25	Skin - Sun Exposed (Lower leg)
							ENSG00000237975.2	FLG-AS1	1_152246485_G_A_b37	0.000000098	0.49	Lung
							ENSG00000197915.5	HRNR	1_152246485_G_A_b37	0.00000011	-0.57	Thyroid
							ENSG00000143631.10	FLG	1_152246485_G_A_b37	0.0000027	0.51	Artery - Aorta
							ENSG00000143536.7	CRNN	1_152246485_G_A_b37	0.0000028	-0.17	Esophagus - Mucosa
							ENSG00000236427.1	RP11-107M16.2	1_152246485_G_A_b37	0.000003	-0.51	Testis
							ENSG00000143631.10	FLG	1_152246485_G_A_b37	0.0000032	0.45	Lung
							ENSG00000237975.2	FLG-AS1	1_152246485_G_A_b37	0.0000047	0.45	Artery - Tibial
							ENSG00000197915.5	HRNR	1_152246485_G_A_b37	0.0000048	-0.8	Brain - Caudate (basal ganglia)
							ENSG00000237975.2	FLG-AS1	1_152246485_G_A_b37	0.0000059	0.43	Adipose - Subcutaneous
							ENSG00000197915.5	HRNR	1_152246485_G_A_b37	0.000006	-0.58	Adipose - Visceral (Omentum)
							ENSG00000197915.5	HRNR	1_152246485_G_A_b37	0.000018	-0.76	Pituitary
							ENSG00000237975.2	FLG-AS1	1_152246485_G_A_b37	0.000025	0.48	Esophagus - Muscularis
							ENSG00000237975.2	FLG-AS1	1_152246485_G_A_b37	0.000032	0.53	Heart - Left Ventricle
							ENSG00000197915.5	HRNR	1_152246485_G_A_b37	0.000071	-0.43	Lung
							ENSG00000143631.10	FLG	1_152246485_G_A_b37	0.000073	0.42	Cells - Transformed fibroblasts
							ENSG00000227415.1	RP1-91G5.3	1_152246485_G_A_b37	0.000088	0.38	Skin - Sun Exposed (Lower leg)
							ENSG00000237975.2	FLG-AS1	1_152246485_G_A_b37	0.0001	0.33	Muscle - Skeletal
rs3126085	152328341	rs72696989	152276198	-52143	0.87	0.96	ENSG00000237975.2	FLG-AS1	1_152248674_A_C_b37	0.0000000000067	0.65	Thyroid
							ENSG00000143631.10	FLG	1_152248674_A_C_b37	0.00000000001	0.59	Thyroid
							ENSG00000143631.10	FLG	1_152248674_A_C_b37	0.00000001	0.55	Nerve - Tibial
							ENSG00000143631.10	FLG	1_152248674_A_C_b37	0.000000014	-0.25	Skin - Sun Exposed (Lower leg)
							ENSG00000237975.2	FLG-AS1	1_152248674_A_C_b37	0.000000022	0.58	Nerve - Tibial
							ENSG00000237975.2	FLG-AS1	1_152248674_A_C_b37	0.00000007	0.51	Lung
							ENSG00000197915.5	HRNR	1_152248674_A_C_b37	0.00000011	-0.58	Thyroid
							ENSG00000236427.1	RP11-107M16.2	1_152248674_A_C_b37	0.0000027	-0.52	Testis
							ENSG00000143631.10	FLG	1_152248674_A_C_b37	0.0000038	0.45	Lung
							ENSG00000237975.2	FLG-AS1	1_152248674_A_C_b37	0.0000039	0.44	Adipose - Subcutaneous
							ENSG00000143536.7	CRNN	1_152248674_A_C_b37	0.0000041	-0.17	Esophagus - Mucosa
							ENSG00000197915.5	HRNR	1_152248674_A_C_b37	0.0000048	-0.8	Brain - Caudate (basal ganglia)
							ENSG00000143631.10	FLG	1_152248674_A_C_b37	0.0000056	0.5	Artery - Aorta
							ENSG00000237975.2	FLG-AS1	1_152248674_A_C_b37	0.0000096	0.45	Artery - Tibial
							ENSG00000197915.5	HRNR	1_152248674_A_C_b37	0.000013	-0.56	Adipose - Visceral (Omentum)
							ENSG00000197915.5	HRNR	1_152248674_A_C_b37	0.000015	-0.77	Pituitary
							ENSG00000237975.2	FLG-AS1	1_152248674_A_C_b37	0.000033	0.48	Esophagus - Muscularis
							ENSG00000237975.2	FLG-AS1	1_152248674_A_C_b37	0.000034	0.53	Heart - Left Ventricle
							ENSG00000197915.5	HRNR	1_152248674_A_C_b37	0.000035	-0.55	Artery - Aorta
							ENSG00000237975.2	FLG-AS1	1_152248674_A_C_b37	0.000047	0.34	Muscle - Skeletal
							ENSG00000143631.10	FLG	1_152248674_A_C_b37	0.00008	0.42	Cells - Transformed fibroblasts
							ENSG00000237975.2	FLG-AS1	1_152248674_A_C_b37	0.000086	0.46	Cells - Transformed fibroblasts
rs3126085	152328341	rs72696991	152277759	-50582	0.89	0.97	ENSG00000237975.2	FLG-AS1	1_152250235_T_C_b37	0.0000000000027	0.65	Thyroid
							ENSG00000143631.10	FLG	1_152250235_T_C_b37	0.0000000000057	0.59	Thyroid
							ENSG00000143631.10	FLG	1_152250235_T_C_b37	0.0000000025	0.56	Nerve - Tibial
							ENSG00000143631.10	FLG	1_152250235_T_C_b37	0.000000011	-0.25	Skin - Sun Exposed (Lower leg)
							ENSG00000237975.2	FLG-AS1	1_152250235_T_C_b37	0.000000016	0.57	Nerve - Tibial
							ENSG00000237975.2	FLG-AS1	1_152250235_T_C_b37	0.000000039	0.51	Lung
							ENSG00000197915.5	HRNR	1_152250235_T_C_b37	0.0000001	-0.57	Thyroid
							ENSG00000143631.10	FLG	1_152250235_T_C_b37	0.0000027	0.51	Artery - Aorta
							ENSG00000143536.7	CRNN	1_152250235_T_C_b37	0.0000028	-0.17	Esophagus - Mucosa
							ENSG00000236427.1	RP11-107M16.2	1_152250235_T_C_b37	0.000003	-0.51	Testis
							ENSG00000143631.10	FLG	1_152250235_T_C_b37	0.0000031	0.45	Lung
							ENSG00000237975.2	FLG-AS1	1_152250235_T_C_b37	0.0000038	0.44	Adipose - Subcutaneous
							ENSG00000237975.2	FLG-AS1	1_152250235_T_C_b37	0.0000047	0.45	Artery - Tibial
							ENSG00000197915.5	HRNR	1_152250235_T_C_b37	0.0000048	-0.8	Brain - Caudate (basal ganglia)
							ENSG00000197915.5	HRNR	1_152250235_T_C_b37	0.0000056	-0.57	Adipose - Visceral (Omentum)
							ENSG00000197915.5	HRNR	1_152250235_T_C_b37	0.000015	-0.77	Pituitary
							ENSG00000237975.2	FLG-AS1	1_152250235_T_C_b37	0.000025	0.48	Esophagus - Muscularis
							ENSG00000237975.2	FLG-AS1	1_152250235_T_C_b37	0.000032	0.53	Heart - Left Ventricle
							ENSG00000237975.2	FLG-AS1	1_152250235_T_C_b37	0.000068	0.33	Muscle - Skeletal
rs3126085	152328341	rs10888483	152280313	-48028	0.88	0.97	ENSG00000237975.2	FLG-AS1	1_152252789_T_A_b37	0.0000000000026	0.65	Thyroid
							ENSG00000143631.10	FLG	1_152252789_T_A_b37	0.0000000000057	0.59	Thyroid
							ENSG00000143631.10	FLG	1_152252789_T_A_b37	0.000000003	0.56	Nerve - Tibial
							ENSG00000143631.10	FLG	1_152252789_T_A_b37	0.0000000073	-0.25	Skin - Sun Exposed (Lower leg)
							ENSG00000237975.2	FLG-AS1	1_152252789_T_A_b37	0.000000015	0.57	Nerve - Tibial
							ENSG00000237975.2	FLG-AS1	1_152252789_T_A_b37	0.000000071	0.5	Lung
							ENSG00000197915.5	HRNR	1_152252789_T_A_b37	0.000000089	-0.57	Thyroid
							ENSG00000197915.5	HRNR	1_152252789_T_A_b37	0.0000011	-0.85	Brain - Caudate (basal ganglia)
							ENSG00000143536.7	CRNN	1_152252789_T_A_b37	0.0000028	-0.17	Esophagus - Mucosa
							ENSG00000236427.1	RP11-107M16.2	1_152252789_T_A_b37	0.000003	-0.51	Testis
							ENSG00000237975.2	FLG-AS1	1_152252789_T_A_b37	0.0000033	0.44	Adipose - Subcutaneous
							ENSG00000143631.10	FLG	1_152252789_T_A_b37	0.0000034	0.45	Lung
							ENSG00000197915.5	HRNR	1_152252789_T_A_b37	0.0000047	-0.58	Adipose - Visceral (Omentum)
							ENSG00000143631.10	FLG	1_152252789_T_A_b37	0.000005	0.5	Artery - Aorta
							ENSG00000237975.2	FLG-AS1	1_152252789_T_A_b37	0.0000053	0.45	Artery - Tibial
							ENSG00000197915.5	HRNR	1_152252789_T_A_b37	0.0000095	-0.79	Pituitary
							ENSG00000197915.5	HRNR	1_152252789_T_A_b37	0.000017	-0.99	Brain - Anterior cingulate cortex (BA24)
							ENSG00000237975.2	FLG-AS1	1_152252789_T_A_b37	0.000025	0.48	Esophagus - Muscularis
							ENSG00000237975.2	FLG-AS1	1_152252789_T_A_b37	0.000035	0.53	Heart - Left Ventricle
							ENSG00000197915.5	HRNR	1_152252789_T_A_b37	0.000037	-0.53	Heart - Atrial Appendage
							ENSG00000197915.5	HRNR	1_152252789_T_A_b37	0.000068	-0.43	Lung
							ENSG00000237975.2	FLG-AS1	1_152252789_T_A_b37	0.000069	0.33	Muscle - Skeletal
							ENSG00000143631.10	FLG	1_152252789_T_A_b37	0.000079	0.42	Cells - Transformed fibroblasts
rs3126085	152328341	rs112311505	152281063	-47278	0.88	0.96	ENSG00000237975.2	FLG-AS1	1_152253539_C_T_b37	0.0000000000015	0.67	Thyroid
							ENSG00000143631.10	FLG	1_152253539_C_T_b37	0.0000000000052	0.6	Thyroid
							ENSG00000143631.10	FLG	1_152253539_C_T_b37	0.0000000064	0.56	Nerve - Tibial
							ENSG00000143631.10	FLG	1_152253539_C_T_b37	0.0000000067	-0.26	Skin - Sun Exposed (Lower leg)
							ENSG00000237975.2	FLG-AS1	1_152253539_C_T_b37	0.000000008	0.6	Nerve - Tibial
							ENSG00000237975.2	FLG-AS1	1_152253539_C_T_b37	0.000000039	0.52	Lung
							ENSG00000197915.5	HRNR	1_152253539_C_T_b37	0.0000009	-0.53	Thyroid
							ENSG00000237975.2	FLG-AS1	1_152253539_C_T_b37	0.00000099	0.49	Artery - Tibial
							ENSG00000143536.7	CRNN	1_152253539_C_T_b37	0.0000012	-0.18	Esophagus - Mucosa
							ENSG00000236427.1	RP11-107M16.2	1_152253539_C_T_b37	0.0000027	-0.51	Testis
							ENSG00000237975.2	FLG-AS1	1_152253539_C_T_b37	0.0000039	0.45	Adipose - Subcutaneous
							ENSG00000197915.5	HRNR	1_152253539_C_T_b37	0.0000048	-0.8	Brain - Caudate (basal ganglia)
							ENSG00000143631.10	FLG	1_152253539_C_T_b37	0.0000063	0.45	Lung
							ENSG00000143631.10	FLG	1_152253539_C_T_b37	0.000008	0.49	Artery - Aorta
							ENSG00000237975.2	FLG-AS1	1_152253539_C_T_b37	0.000013	0.58	Heart - Left Ventricle
							ENSG00000197915.5	HRNR	1_152253539_C_T_b37	0.000015	-0.77	Pituitary
							ENSG00000237975.2	FLG-AS1	1_152253539_C_T_b37	0.000016	0.51	Esophagus - Muscularis
							ENSG00000197915.5	HRNR	1_152253539_C_T_b37	0.000025	-0.55	Adipose - Visceral (Omentum)
							ENSG00000237975.2	FLG-AS1	1_152253539_C_T_b37	0.00003	0.36	Muscle - Skeletal
							ENSG00000197915.5	HRNR	1_152253539_C_T_b37	0.000036	-0.55	Artery - Aorta
							ENSG00000237975.2	FLG-AS1	1_152253539_C_T_b37	0.000064	0.47	Cells - Transformed fibroblasts
							ENSG00000143631.10	FLG	1_152253539_C_T_b37	0.000064	0.43	Cells - Transformed fibroblasts
rs3126085	152328341	rs75533785	152281305	-47036	0.89	0.97	ENSG00000237975.2	FLG-AS1	1_152253781_C_G_b37	0.0000000000039	0.65	Thyroid
							ENSG00000143631.10	FLG	1_152253781_C_G_b37	0.0000000000091	0.59	Thyroid
							ENSG00000143631.10	FLG	1_152253781_C_G_b37	0.0000000029	0.56	Nerve - Tibial
							ENSG00000143631.10	FLG	1_152253781_C_G_b37	0.000000018	-0.25	Skin - Sun Exposed (Lower leg)
							ENSG00000237975.2	FLG-AS1	1_152253781_C_G_b37	0.000000019	0.57	Nerve - Tibial
							ENSG00000237975.2	FLG-AS1	1_152253781_C_G_b37	0.000000053	0.5	Lung
							ENSG00000197915.5	HRNR	1_152253781_C_G_b37	0.0000001	-0.57	Thyroid
							ENSG00000143536.7	CRNN	1_152253781_C_G_b37	0.0000027	-0.17	Esophagus - Mucosa
							ENSG00000236427.1	RP11-107M16.2	1_152253781_C_G_b37	0.0000027	-0.51	Testis
							ENSG00000143631.10	FLG	1_152253781_C_G_b37	0.0000039	0.5	Artery - Aorta
							ENSG00000237975.2	FLG-AS1	1_152253781_C_G_b37	0.0000046	0.44	Adipose - Subcutaneous
							ENSG00000197915.5	HRNR	1_152253781_C_G_b37	0.0000048	-0.8	Brain - Caudate (basal ganglia)
							ENSG00000143631.10	FLG	1_152253781_C_G_b37	0.0000051	0.44	Lung
							ENSG00000197915.5	HRNR	1_152253781_C_G_b37	0.0000063	-0.57	Adipose - Visceral (Omentum)
							ENSG00000237975.2	FLG-AS1	1_152253781_C_G_b37	0.0000068	0.45	Artery - Tibial
							ENSG00000197915.5	HRNR	1_152253781_C_G_b37	0.000015	-0.77	Pituitary
							ENSG00000237975.2	FLG-AS1	1_152253781_C_G_b37	0.000028	0.48	Esophagus - Muscularis
							ENSG00000237975.2	FLG-AS1	1_152253781_C_G_b37	0.000044	0.52	Heart - Left Ventricle
							ENSG00000237975.2	FLG-AS1	1_152253781_C_G_b37	0.000088	0.33	Muscle - Skeletal
rs3126085	152328341	rs139965765	152281626	-46715	0.89	0.97	ENSG00000237975.2	FLG-AS1	1_152254102_A_G_b37	0.0000000000034	0.65	Thyroid
							ENSG00000143631.10	FLG	1_152254102_A_G_b37	0.0000000000071	0.59	Thyroid
							ENSG00000143631.10	FLG	1_152254102_A_G_b37	0.0000000025	0.56	Nerve - Tibial
							ENSG00000143631.10	FLG	1_152254102_A_G_b37	0.00000001	-0.25	Skin - Sun Exposed (Lower leg)
							ENSG00000237975.2	FLG-AS1	1_152254102_A_G_b37	0.000000016	0.57	Nerve - Tibial
							ENSG00000237975.2	FLG-AS1	1_152254102_A_G_b37	0.000000059	0.5	Lung
							ENSG00000197915.5	HRNR	1_152254102_A_G_b37	0.00000011	-0.57	Thyroid
							ENSG00000143631.10	FLG	1_152254102_A_G_b37	0.0000019	0.52	Artery - Aorta
							ENSG00000236427.1	RP11-107M16.2	1_152254102_A_G_b37	0.000003	-0.51	Testis
							ENSG00000143631.10	FLG	1_152254102_A_G_b37	0.0000033	0.45	Lung
							ENSG00000143536.7	CRNN	1_152254102_A_G_b37	0.0000034	-0.17	Esophagus - Mucosa
							ENSG00000237975.2	FLG-AS1	1_152254102_A_G_b37	0.000004	0.44	Adipose - Subcutaneous
							ENSG00000237975.2	FLG-AS1	1_152254102_A_G_b37	0.0000045	0.46	Artery - Tibial
							ENSG00000197915.5	HRNR	1_152254102_A_G_b37	0.0000048	-0.8	Brain - Caudate (basal ganglia)
							ENSG00000197915.5	HRNR	1_152254102_A_G_b37	0.0000065	-0.57	Adipose - Visceral (Omentum)
							ENSG00000197915.5	HRNR	1_152254102_A_G_b37	0.000015	-0.77	Pituitary
							ENSG00000237975.2	FLG-AS1	1_152254102_A_G_b37	0.000023	0.54	Heart - Left Ventricle
							ENSG00000237975.2	FLG-AS1	1_152254102_A_G_b37	0.000028	0.48	Esophagus - Muscularis
rs3126085	152328341	rs72696997	152284623	-43718	0.89	0.97	ENSG00000237975.2	FLG-AS1	1_152257099_A_C_b37	0.0000000000054	0.65	Thyroid
							ENSG00000143631.10	FLG	1_152257099_A_C_b37	0.000000000012	0.59	Thyroid
							ENSG00000143631.10	FLG	1_152257099_A_C_b37	0.0000000045	-0.26	Skin - Sun Exposed (Lower leg)
							ENSG00000143631.10	FLG	1_152257099_A_C_b37	0.0000000045	0.57	Nerve - Tibial
							ENSG00000237975.2	FLG-AS1	1_152257099_A_C_b37	0.0000000088	0.6	Nerve - Tibial
							ENSG00000237975.2	FLG-AS1	1_152257099_A_C_b37	0.000000027	0.52	Lung
							ENSG00000197915.5	HRNR	1_152257099_A_C_b37	0.00000091	-0.54	Thyroid
							ENSG00000237975.2	FLG-AS1	1_152257099_A_C_b37	0.0000016	0.49	Artery - Tibial
							ENSG00000143536.7	CRNN	1_152257099_A_C_b37	0.0000039	-0.17	Esophagus - Mucosa
							ENSG00000236427.1	RP11-107M16.2	1_152257099_A_C_b37	0.0000047	-0.51	Testis
							ENSG00000197915.5	HRNR	1_152257099_A_C_b37	0.0000064	-0.79	Brain - Caudate (basal ganglia)
							ENSG00000237975.2	FLG-AS1	1_152257099_A_C_b37	0.0000073	0.43	Adipose - Subcutaneous
							ENSG00000143631.10	FLG	1_152257099_A_C_b37	0.0000079	0.44	Lung
							ENSG00000143631.10	FLG	1_152257099_A_C_b37	0.000012	0.48	Artery - Aorta
							ENSG00000237975.2	FLG-AS1	1_152257099_A_C_b37	0.000013	0.57	Heart - Left Ventricle
							ENSG00000197915.5	HRNR	1_152257099_A_C_b37	0.000013	-0.77	Pituitary
							ENSG00000197915.5	HRNR	1_152257099_A_C_b37	0.00002	-0.56	Adipose - Visceral (Omentum)
							ENSG00000237975.2	FLG-AS1	1_152257099_A_C_b37	0.000028	0.5	Esophagus - Muscularis
							ENSG00000197915.5	HRNR	1_152257099_A_C_b37	0.000044	-0.54	Artery - Aorta
							ENSG00000237975.2	FLG-AS1	1_152257099_A_C_b37	0.000055	0.34	Muscle - Skeletal
							ENSG00000143631.10	FLG	1_152257099_A_C_b37	0.000072	0.42	Cells - Transformed fibroblasts
rs3126085	152328341	rs11204971	152286602	-41739	0.89	0.97	ENSG00000237975.2	FLG-AS1	1_152259078_A_G_b37	0.000000000005	0.64	Thyroid
							ENSG00000143631.10	FLG	1_152259078_A_G_b37	0.000000000012	0.58	Thyroid
							ENSG00000143631.10	FLG	1_152259078_A_G_b37	0.0000000025	0.56	Nerve - Tibial
							ENSG00000143631.10	FLG	1_152259078_A_G_b37	0.0000000055	-0.26	Skin - Sun Exposed (Lower leg)
							ENSG00000237975.2	FLG-AS1	1_152259078_A_G_b37	0.000000016	0.57	Nerve - Tibial
							ENSG00000237975.2	FLG-AS1	1_152259078_A_G_b37	0.000000042	0.51	Lung
							ENSG00000197915.5	HRNR	1_152259078_A_G_b37	0.000000091	-0.57	Thyroid
							ENSG00000143631.10	FLG	1_152259078_A_G_b37	0.0000026	0.51	Artery - Aorta
							ENSG00000143536.7	CRNN	1_152259078_A_G_b37	0.0000028	-0.17	Esophagus - Mucosa
							ENSG00000143631.10	FLG	1_152259078_A_G_b37	0.0000029	0.45	Lung
							ENSG00000236427.1	RP11-107M16.2	1_152259078_A_G_b37	0.000003	-0.51	Testis
							ENSG00000197915.5	HRNR	1_152259078_A_G_b37	0.0000031	-0.59	Adipose - Visceral (Omentum)
							ENSG00000197915.5	HRNR	1_152259078_A_G_b37	0.0000048	-0.8	Brain - Caudate (basal ganglia)
							ENSG00000237975.2	FLG-AS1	1_152259078_A_G_b37	0.000006	0.43	Adipose - Subcutaneous
							ENSG00000237975.2	FLG-AS1	1_152259078_A_G_b37	0.000006	0.45	Artery - Tibial
							ENSG00000197915.5	HRNR	1_152259078_A_G_b37	0.000015	-0.77	Pituitary
							ENSG00000237975.2	FLG-AS1	1_152259078_A_G_b37	0.00003	0.54	Heart - Left Ventricle
							ENSG00000237975.2	FLG-AS1	1_152259078_A_G_b37	0.000033	0.48	Esophagus - Muscularis
							ENSG00000197915.5	HRNR	1_152259078_A_G_b37	0.000043	-0.53	Heart - Atrial Appendage
							ENSG00000197915.5	HRNR	1_152259078_A_G_b37	0.000045	-0.54	Artery - Aorta
							ENSG00000237975.2	FLG-AS1	1_152259078_A_G_b37	0.000062	0.33	Muscle - Skeletal
							ENSG00000143631.10	FLG	1_152259078_A_G_b37	0.000079	0.41	Cells - Transformed fibroblasts
rs3126085	152328341	rs3120670	152289246	-39095	0.91	0.98	ENSG00000237975.2	FLG-AS1	1_152261722_G_T_b37	0.0000000000000029	0.64	Thyroid
							ENSG00000143631.10	FLG	1_152261722_G_T_b37	0.00000000000091	0.54	Thyroid
							ENSG00000197915.5	HRNR	1_152261722_G_T_b37	0.000000000039	-0.61	Thyroid
							ENSG00000143631.10	FLG	1_152261722_G_T_b37	0.000000000083	0.51	Nerve - Tibial
							ENSG00000237975.2	FLG-AS1	1_152261722_G_T_b37	0.00000000013	0.55	Nerve - Tibial
							ENSG00000237975.2	FLG-AS1	1_152261722_G_T_b37	0.000000001	0.5	Lung
							ENSG00000236427.1	RP11-107M16.2	1_152261722_G_T_b37	0.0000000036	-0.55	Testis
							ENSG00000237975.2	FLG-AS1	1_152261722_G_T_b37	0.000000023	0.47	Artery - Tibial
							ENSG00000143631.10	FLG	1_152261722_G_T_b37	0.000000068	-0.21	Skin - Sun Exposed (Lower leg)
							ENSG00000197915.5	HRNR	1_152261722_G_T_b37	0.00000017	-0.46	Artery - Tibial
							ENSG00000143631.10	FLG	1_152261722_G_T_b37	0.00000028	0.44	Lung
							ENSG00000237975.2	FLG-AS1	1_152261722_G_T_b37	0.00000039	0.37	Muscle - Skeletal
							ENSG00000197915.5	HRNR	1_152261722_G_T_b37	0.00000072	-0.45	Nerve - Tibial
							ENSG00000237975.2	FLG-AS1	1_152261722_G_T_b37	0.00000079	0.55	Heart - Left Ventricle
							ENSG00000143631.10	FLG	1_152261722_G_T_b37	0.00000081	0.5	Artery - Aorta
							ENSG00000237975.2	FLG-AS1	1_152261722_G_T_b37	0.00000095	0.41	Colon - Transverse
							ENSG00000237975.2	FLG-AS1	1_152261722_G_T_b37	0.000001	0.41	Adipose - Subcutaneous
							ENSG00000237975.2	FLG-AS1	1_152261722_G_T_b37	0.0000012	0.48	Esophagus - Muscularis
							ENSG00000197915.5	HRNR	1_152261722_G_T_b37	0.0000014	-0.86	Brain - Anterior cingulate cortex (BA24)
							ENSG00000143536.7	CRNN	1_152261722_G_T_b37	0.0000016	-0.15	Esophagus - Mucosa
							ENSG00000197915.5	HRNR	1_152261722_G_T_b37	0.0000018	-0.45	Lung
							ENSG00000197915.5	HRNR	1_152261722_G_T_b37	0.0000019	-0.8	Pituitary
							ENSG00000197915.5	HRNR	1_152261722_G_T_b37	0.0000022	-0.7	Brain - Caudate (basal ganglia)
							ENSG00000197915.5	HRNR	1_152261722_G_T_b37	0.0000027	-0.51	Adipose - Visceral (Omentum)
							ENSG00000197915.5	HRNR	1_152261722_G_T_b37	0.0000035	-0.57	Artery - Aorta
							ENSG00000237975.2	FLG-AS1	1_152261722_G_T_b37	0.0000047	0.46	Cells - Transformed fibroblasts
							ENSG00000197915.5	HRNR	1_152261722_G_T_b37	0.0000065	-0.57	Testis
							ENSG00000197915.5	HRNR	1_152261722_G_T_b37	0.0000073	-0.37	Cells - Transformed fibroblasts
							ENSG00000197915.5	HRNR	1_152261722_G_T_b37	0.000009	-0.41	Adipose - Subcutaneous
							ENSG00000237975.2	FLG-AS1	1_152261722_G_T_b37	0.0000091	0.44	Heart - Atrial Appendage
							ENSG00000143631.10	FLG	1_152261722_G_T_b37	0.000011	0.39	Cells - Transformed fibroblasts
							ENSG00000237975.2	FLG-AS1	1_152261722_G_T_b37	0.000015	0.43	Adipose - Visceral (Omentum)
							ENSG00000237975.2	FLG-AS1	1_152261722_G_T_b37	0.000023	0.29	Skin - Sun Exposed (Lower leg)
							ENSG00000143631.10	FLG	1_152261722_G_T_b37	0.000026	0.33	Artery - Tibial
							ENSG00000197915.5	HRNR	1_152261722_G_T_b37	0.000027	-0.43	Esophagus - Muscularis
							ENSG00000227415.1	RP1-91G5.3	1_152261722_G_T_b37	0.000029	0.36	Skin - Sun Exposed (Lower leg)
							ENSG00000197915.5	HRNR	1_152261722_G_T_b37	0.000031	-0.47	Heart - Atrial Appendage
							ENSG00000143631.10	FLG	1_152261722_G_T_b37	0.000037	0.35	Adipose - Subcutaneous
							ENSG00000197915.5	HRNR	1_152261722_G_T_b37	0.000037	-0.42	Colon - Transverse
							ENSG00000237975.2	FLG-AS1	1_152261722_G_T_b37	0.000041	0.6	Brain - Cerebellum
							ENSG00000237975.2	FLG-AS1	1_152261722_G_T_b37	0.000042	0.27	Esophagus - Mucosa
							ENSG00000237975.2	FLG-AS1	1_152261722_G_T_b37	0.000052	0.33	Skin - Not Sun Exposed (Suprapubic)
rs3126085	152328341	rs6683653	152295528	-32813	0.88	0.98	ENSG00000237975.2	FLG-AS1	1_152268004_C_A_b37	0.0000000000027	0.65	Thyroid
							ENSG00000143631.10	FLG	1_152268004_C_A_b37	0.0000000000057	0.59	Thyroid
							ENSG00000143631.10	FLG	1_152268004_C_A_b37	0.0000000025	0.56	Nerve - Tibial
							ENSG00000143631.10	FLG	1_152268004_C_A_b37	0.000000011	-0.25	Skin - Sun Exposed (Lower leg)
							ENSG00000237975.2	FLG-AS1	1_152268004_C_A_b37	0.000000016	0.57	Nerve - Tibial
							ENSG00000237975.2	FLG-AS1	1_152268004_C_A_b37	0.000000039	0.51	Lung
							ENSG00000197915.5	HRNR	1_152268004_C_A_b37	0.0000001	-0.57	Thyroid
							ENSG00000143631.10	FLG	1_152268004_C_A_b37	0.0000027	0.51	Artery - Aorta
							ENSG00000143536.7	CRNN	1_152268004_C_A_b37	0.0000028	-0.17	Esophagus - Mucosa
							ENSG00000236427.1	RP11-107M16.2	1_152268004_C_A_b37	0.000003	-0.51	Testis
							ENSG00000143631.10	FLG	1_152268004_C_A_b37	0.0000031	0.45	Lung
							ENSG00000237975.2	FLG-AS1	1_152268004_C_A_b37	0.0000038	0.44	Adipose - Subcutaneous
							ENSG00000237975.2	FLG-AS1	1_152268004_C_A_b37	0.0000047	0.45	Artery - Tibial
							ENSG00000197915.5	HRNR	1_152268004_C_A_b37	0.0000048	-0.8	Brain - Caudate (basal ganglia)
							ENSG00000197915.5	HRNR	1_152268004_C_A_b37	0.0000056	-0.57	Adipose - Visceral (Omentum)
							ENSG00000197915.5	HRNR	1_152268004_C_A_b37	0.000015	-0.77	Pituitary
							ENSG00000237975.2	FLG-AS1	1_152268004_C_A_b37	0.000025	0.48	Esophagus - Muscularis
							ENSG00000237975.2	FLG-AS1	1_152268004_C_A_b37	0.000032	0.53	Heart - Left Ventricle
							ENSG00000237975.2	FLG-AS1	1_152268004_C_A_b37	0.000068	0.33	Muscle - Skeletal
rs3126085	152328341	rs4369233	152295850	-32491	0.89	0.98	ENSG00000237975.2	FLG-AS1	1_152268326_G_A_b37	0.0000000000027	0.65	Thyroid
							ENSG00000143631.10	FLG	1_152268326_G_A_b37	0.0000000000057	0.59	Thyroid
							ENSG00000143631.10	FLG	1_152268326_G_A_b37	0.0000000025	0.56	Nerve - Tibial
							ENSG00000143631.10	FLG	1_152268326_G_A_b37	0.000000011	-0.25	Skin - Sun Exposed (Lower leg)
							ENSG00000237975.2	FLG-AS1	1_152268326_G_A_b37	0.000000016	0.57	Nerve - Tibial
							ENSG00000237975.2	FLG-AS1	1_152268326_G_A_b37	0.000000039	0.51	Lung
							ENSG00000197915.5	HRNR	1_152268326_G_A_b37	0.0000001	-0.57	Thyroid
							ENSG00000143631.10	FLG	1_152268326_G_A_b37	0.0000027	0.51	Artery - Aorta
							ENSG00000143536.7	CRNN	1_152268326_G_A_b37	0.0000028	-0.17	Esophagus - Mucosa
							ENSG00000236427.1	RP11-107M16.2	1_152268326_G_A_b37	0.000003	-0.51	Testis
							ENSG00000143631.10	FLG	1_152268326_G_A_b37	0.0000031	0.45	Lung
							ENSG00000237975.2	FLG-AS1	1_152268326_G_A_b37	0.0000038	0.44	Adipose - Subcutaneous
							ENSG00000237975.2	FLG-AS1	1_152268326_G_A_b37	0.0000047	0.45	Artery - Tibial
							ENSG00000197915.5	HRNR	1_152268326_G_A_b37	0.0000048	-0.8	Brain - Caudate (basal ganglia)
							ENSG00000197915.5	HRNR	1_152268326_G_A_b37	0.0000056	-0.57	Adipose - Visceral (Omentum)
							ENSG00000197915.5	HRNR	1_152268326_G_A_b37	0.000015	-0.77	Pituitary
							ENSG00000237975.2	FLG-AS1	1_152268326_G_A_b37	0.000025	0.48	Esophagus - Muscularis
							ENSG00000237975.2	FLG-AS1	1_152268326_G_A_b37	0.000032	0.53	Heart - Left Ventricle
							ENSG00000237975.2	FLG-AS1	1_152268326_G_A_b37	0.000068	0.33	Muscle - Skeletal
rs3126085	152328341	rs144532803	152296191	-32150	0.8	0.93	ENSG00000237975.2	FLG-AS1	1_152268667_G_A_b37	0.0000000000017	0.66	Thyroid
							ENSG00000143631.10	FLG	1_152268667_G_A_b37	0.0000000000058	0.59	Thyroid
							ENSG00000143631.10	FLG	1_152268667_G_A_b37	0.0000000025	0.56	Nerve - Tibial
							ENSG00000143631.10	FLG	1_152268667_G_A_b37	0.0000000095	-0.25	Skin - Sun Exposed (Lower leg)
							ENSG00000237975.2	FLG-AS1	1_152268667_G_A_b37	0.000000016	0.57	Nerve - Tibial
							ENSG00000237975.2	FLG-AS1	1_152268667_G_A_b37	0.000000032	0.51	Lung
							ENSG00000197915.5	HRNR	1_152268667_G_A_b37	0.000000073	-0.58	Thyroid
							ENSG00000143631.10	FLG	1_152268667_G_A_b37	0.0000027	0.51	Artery - Aorta
							ENSG00000143631.10	FLG	1_152268667_G_A_b37	0.0000029	0.45	Lung
							ENSG00000236427.1	RP11-107M16.2	1_152268667_G_A_b37	0.000003	-0.51	Testis
							ENSG00000143536.7	CRNN	1_152268667_G_A_b37	0.0000032	-0.17	Esophagus - Mucosa
							ENSG00000237975.2	FLG-AS1	1_152268667_G_A_b37	0.0000032	0.44	Adipose - Subcutaneous
							ENSG00000237975.2	FLG-AS1	1_152268667_G_A_b37	0.0000038	0.46	Artery - Tibial
							ENSG00000197915.5	HRNR	1_152268667_G_A_b37	0.0000048	-0.8	Brain - Caudate (basal ganglia)
							ENSG00000197915.5	HRNR	1_152268667_G_A_b37	0.0000056	-0.57	Adipose - Visceral (Omentum)
							ENSG00000197915.5	HRNR	1_152268667_G_A_b37	0.000015	-0.77	Pituitary
							ENSG00000237975.2	FLG-AS1	1_152268667_G_A_b37	0.000025	0.48	Esophagus - Muscularis
							ENSG00000237975.2	FLG-AS1	1_152268667_G_A_b37	0.000032	0.53	Heart - Left Ventricle
							ENSG00000237975.2	FLG-AS1	1_152268667_G_A_b37	0.000057	0.34	Muscle - Skeletal
							ENSG00000197915.5	HRNR	1_152268667_G_A_b37	0.000064	-0.43	Lung
							ENSG00000143631.10	FLG	1_152268667_G_A_b37	0.000075	0.41	Cells - Transformed fibroblasts
rs3126085	152328341	rs58832908	152298885	-29456	0.93	0.99	ENSG00000143631.10	FLG	1_152271361_C_G_b37	0.00000000000042	0.61	Thyroid
							ENSG00000237975.2	FLG-AS1	1_152271361_C_G_b37	0.0000000000012	0.65	Thyroid
							ENSG00000143631.10	FLG	1_152271361_C_G_b37	0.0000000028	-0.26	Skin - Sun Exposed (Lower leg)
							ENSG00000143631.10	FLG	1_152271361_C_G_b37	0.0000000088	0.54	Nerve - Tibial
							ENSG00000237975.2	FLG-AS1	1_152271361_C_G_b37	0.000000035	0.56	Nerve - Tibial
							ENSG00000237975.2	FLG-AS1	1_152271361_C_G_b37	0.000000054	0.5	Lung
							ENSG00000143536.7	CRNN	1_152271361_C_G_b37	0.00000044	-0.18	Esophagus - Mucosa
							ENSG00000237975.2	FLG-AS1	1_152271361_C_G_b37	0.00000061	0.49	Artery - Tibial
							ENSG00000143631.10	FLG	1_152271361_C_G_b37	0.00000082	0.53	Artery - Aorta
							ENSG00000236427.1	RP11-107M16.2	1_152271361_C_G_b37	0.00000087	-0.52	Testis
							ENSG00000197915.5	HRNR	1_152271361_C_G_b37	0.0000026	-0.49	Thyroid
							ENSG00000197915.5	HRNR	1_152271361_C_G_b37	0.0000029	-1	Brain - Anterior cingulate cortex (BA24)
							ENSG00000143631.10	FLG	1_152271361_C_G_b37	0.0000054	0.44	Lung
							ENSG00000237975.2	FLG-AS1	1_152271361_C_G_b37	0.0000056	0.58	Heart - Left Ventricle
							ENSG00000237975.2	FLG-AS1	1_152271361_C_G_b37	0.0000085	0.43	Adipose - Subcutaneous
							ENSG00000197915.5	HRNR	1_152271361_C_G_b37	0.000013	-0.77	Pituitary
							ENSG00000237975.2	FLG-AS1	1_152271361_C_G_b37	0.000017	0.5	Esophagus - Muscularis
							ENSG00000197915.5	HRNR	1_152271361_C_G_b37	0.000018	-0.74	Brain - Caudate (basal ganglia)
							ENSG00000237975.2	FLG-AS1	1_152271361_C_G_b37	0.000032	0.35	Muscle - Skeletal
							ENSG00000237975.2	FLG-AS1	1_152271361_C_G_b37	0.000056	0.47	Cells - Transformed fibroblasts
rs3126085	152328341	rs77422831	152303673	-24668	0.97	0.99	ENSG00000237975.2	FLG-AS1	1_152276149_C_T_b37	0.0000000000019	0.66	Thyroid
							ENSG00000143631.10	FLG	1_152276149_C_T_b37	0.0000000000058	0.6	Thyroid
							ENSG00000143631.10	FLG	1_152276149_C_T_b37	0.0000000025	0.56	Nerve - Tibial
							ENSG00000237975.2	FLG-AS1	1_152276149_C_T_b37	0.000000016	0.57	Nerve - Tibial
							ENSG00000143631.10	FLG	1_152276149_C_T_b37	0.000000026	-0.25	Skin - Sun Exposed (Lower leg)
							ENSG00000237975.2	FLG-AS1	1_152276149_C_T_b37	0.000000085	0.5	Lung
							ENSG00000197915.5	HRNR	1_152276149_C_T_b37	0.000000095	-0.58	Thyroid
							ENSG00000143536.7	CRNN	1_152276149_C_T_b37	0.0000021	-0.17	Esophagus - Mucosa
							ENSG00000236427.1	RP11-107M16.2	1_152276149_C_T_b37	0.000003	-0.51	Testis
							ENSG00000143631.10	FLG	1_152276149_C_T_b37	0.0000032	0.45	Lung
							ENSG00000143631.10	FLG	1_152276149_C_T_b37	0.0000041	0.5	Artery - Aorta
							ENSG00000237975.2	FLG-AS1	1_152276149_C_T_b37	0.0000045	0.44	Adipose - Subcutaneous
							ENSG00000237975.2	FLG-AS1	1_152276149_C_T_b37	0.0000047	0.45	Artery - Tibial
							ENSG00000197915.5	HRNR	1_152276149_C_T_b37	0.0000048	-0.8	Brain - Caudate (basal ganglia)
							ENSG00000197915.5	HRNR	1_152276149_C_T_b37	0.0000056	-0.57	Adipose - Visceral (Omentum)
							ENSG00000197915.5	HRNR	1_152276149_C_T_b37	0.000015	-0.77	Pituitary
							ENSG00000237975.2	FLG-AS1	1_152276149_C_T_b37	0.000029	0.48	Esophagus - Muscularis
							ENSG00000237975.2	FLG-AS1	1_152276149_C_T_b37	0.000032	0.54	Heart - Left Ventricle
							ENSG00000227415.1	RP1-91G5.3	1_152276149_C_T_b37	0.000051	0.4	Skin - Sun Exposed (Lower leg)
							ENSG00000237975.2	FLG-AS1	1_152276149_C_T_b37	0.000064	0.34	Muscle - Skeletal
rs3126085	152328341	rs72697000	152304296	-24045	0.96	0.98	ENSG00000237975.2	FLG-AS1	1_152276772_C_A_b37	0.00000000018	0.63	Thyroid
							ENSG00000143631.10	FLG	1_152276772_C_A_b37	0.00000000021	0.58	Thyroid
							ENSG00000143631.10	FLG	1_152276772_C_A_b37	0.0000000024	-0.28	Skin - Sun Exposed (Lower leg)
							ENSG00000143631.10	FLG	1_152276772_C_A_b37	0.00000023	0.52	Nerve - Tibial
							ENSG00000237975.2	FLG-AS1	1_152276772_C_A_b37	0.00000065	0.54	Nerve - Tibial
							ENSG00000143536.7	CRNN	1_152276772_C_A_b37	0.0000031	-0.17	Esophagus - Mucosa
							ENSG00000237975.2	FLG-AS1	1_152276772_C_A_b37	0.0000039	0.48	Artery - Tibial
							ENSG00000237975.2	FLG-AS1	1_152276772_C_A_b37	0.0000044	0.45	Lung
							ENSG00000197915.5	HRNR	1_152276772_C_A_b37	0.0000067	-1.2	Brain - Anterior cingulate cortex (BA24)
							ENSG00000236427.1	RP11-107M16.2	1_152276772_C_A_b37	0.0000082	-0.48	Testis
							ENSG00000197915.5	HRNR	1_152276772_C_A_b37	0.000014	-0.49	Thyroid
							ENSG00000237975.2	FLG-AS1	1_152276772_C_A_b37	0.000035	0.42	Adipose - Subcutaneous
							ENSG00000237975.2	FLG-AS1	1_152276772_C_A_b37	0.00006	0.48	Esophagus - Muscularis
rs3126085	152328341	rs3126066	152304395	-23946	0.96	0.99	ENSG00000237975.2	FLG-AS1	1_152276871_A_G_b37	0.000000000000051	0.61	Thyroid
							ENSG00000143631.10	FLG	1_152276871_A_G_b37	0.0000000000058	0.51	Thyroid
							ENSG00000197915.5	HRNR	1_152276871_A_G_b37	0.000000000041	-0.61	Thyroid
							ENSG00000237975.2	FLG-AS1	1_152276871_A_G_b37	0.000000000067	0.56	Nerve - Tibial
							ENSG00000143631.10	FLG	1_152276871_A_G_b37	0.00000000021	0.5	Nerve - Tibial
							ENSG00000237975.2	FLG-AS1	1_152276871_A_G_b37	0.0000000074	0.47	Lung
							ENSG00000143631.10	FLG	1_152276871_A_G_b37	0.000000016	-0.22	Skin - Sun Exposed (Lower leg)
							ENSG00000236427.1	RP11-107M16.2	1_152276871_A_G_b37	0.000000016	-0.51	Testis
							ENSG00000197915.5	HRNR	1_152276871_A_G_b37	0.000000035	-0.5	Nerve - Tibial
							ENSG00000143631.10	FLG	1_152276871_A_G_b37	0.000000058	0.46	Lung
							ENSG00000143631.10	FLG	1_152276871_A_G_b37	0.00000012	0.53	Artery - Aorta
							ENSG00000237975.2	FLG-AS1	1_152276871_A_G_b37	0.00000014	0.44	Artery - Tibial
							ENSG00000197915.5	HRNR	1_152276871_A_G_b37	0.00000032	-0.44	Artery - Tibial
							ENSG00000197915.5	HRNR	1_152276871_A_G_b37	0.00000053	-0.61	Testis
							ENSG00000197915.5	HRNR	1_152276871_A_G_b37	0.0000006	-0.48	Lung
							ENSG00000197915.5	HRNR	1_152276871_A_G_b37	0.00000074	-0.89	Brain - Anterior cingulate cortex (BA24)
							ENSG00000237975.2	FLG-AS1	1_152276871_A_G_b37	0.00000087	0.54	Heart - Left Ventricle
							ENSG00000197915.5	HRNR	1_152276871_A_G_b37	0.00000091	-0.4	Cells - Transformed fibroblasts
							ENSG00000237975.2	FLG-AS1	1_152276871_A_G_b37	0.0000015	0.39	Colon - Transverse
							ENSG00000197915.5	HRNR	1_152276871_A_G_b37	0.0000019	-0.8	Pituitary
							ENSG00000237975.2	FLG-AS1	1_152276871_A_G_b37	0.0000019	0.35	Muscle - Skeletal
							ENSG00000237975.2	FLG-AS1	1_152276871_A_G_b37	0.0000024	0.47	Heart - Atrial Appendage
							ENSG00000197915.5	HRNR	1_152276871_A_G_b37	0.0000028	-0.57	Artery - Aorta
							ENSG00000197915.5	HRNR	1_152276871_A_G_b37	0.000003	-0.47	Esophagus - Muscularis
							ENSG00000197915.5	HRNR	1_152276871_A_G_b37	0.0000032	-0.69	Brain - Caudate (basal ganglia)
							ENSG00000197915.5	HRNR	1_152276871_A_G_b37	0.0000036	-0.44	Adipose - Subcutaneous
							ENSG00000143536.7	CRNN	1_152276871_A_G_b37	0.0000048	-0.14	Esophagus - Mucosa
							ENSG00000237975.2	FLG-AS1	1_152276871_A_G_b37	0.0000059	0.39	Adipose - Subcutaneous
							ENSG00000197915.5	HRNR	1_152276871_A_G_b37	0.0000072	-0.5	Heart - Atrial Appendage
							ENSG00000237975.2	FLG-AS1	1_152276871_A_G_b37	0.000011	0.43	Cells - Transformed fibroblasts
							ENSG00000237975.2	FLG-AS1	1_152276871_A_G_b37	0.000011	0.29	Esophagus - Mucosa
							ENSG00000197915.5	HRNR	1_152276871_A_G_b37	0.000014	-0.47	Adipose - Visceral (Omentum)
							ENSG00000143631.10	FLG	1_152276871_A_G_b37	0.000015	0.38	Cells - Transformed fibroblasts
							ENSG00000143631.10	FLG	1_152276871_A_G_b37	0.000016	0.34	Artery - Tibial
							ENSG00000197915.5	HRNR	1_152276871_A_G_b37	0.000017	-0.55	Pancreas
							ENSG00000237975.2	FLG-AS1	1_152276871_A_G_b37	0.000022	0.42	Esophagus - Muscularis
							ENSG00000237975.2	FLG-AS1	1_152276871_A_G_b37	0.000026	0.47	Artery - Aorta
							ENSG00000227415.1	RP1-91G5.3	1_152276871_A_G_b37	0.000039	0.36	Skin - Sun Exposed (Lower leg)
							ENSG00000143631.10	FLG	1_152276871_A_G_b37	0.00004	0.37	Colon - Transverse
							ENSG00000237975.2	FLG-AS1	1_152276871_A_G_b37	0.000041	0.6	Brain - Cerebellum
rs3126085	152328341	rs3126067	152304413	-23928	0.95	1	ENSG00000237975.2	FLG-AS1	1_152276889_A_G_b37	0.0000000000000057	0.65	Thyroid
							ENSG00000197915.5	HRNR	1_152276889_A_G_b37	0.00000000000037	-0.68	Thyroid
							ENSG00000143631.10	FLG	1_152276889_A_G_b37	0.0000000000029	0.54	Thyroid
							ENSG00000143631.10	FLG	1_152276889_A_G_b37	0.00000000028	0.52	Nerve - Tibial
							ENSG00000237975.2	FLG-AS1	1_152276889_A_G_b37	0.00000000031	0.55	Nerve - Tibial
							ENSG00000197915.5	HRNR	1_152276889_A_G_b37	0.0000000035	-0.55	Nerve - Tibial
							ENSG00000236427.1	RP11-107M16.2	1_152276889_A_G_b37	0.0000000083	-0.52	Testis
							ENSG00000237975.2	FLG-AS1	1_152276889_A_G_b37	0.0000000085	0.47	Lung
							ENSG00000143631.10	FLG	1_152276889_A_G_b37	0.000000019	-0.22	Skin - Sun Exposed (Lower leg)
							ENSG00000237975.2	FLG-AS1	1_152276889_A_G_b37	0.00000002	0.47	Artery - Tibial
							ENSG00000197915.5	HRNR	1_152276889_A_G_b37	0.000000035	-0.52	Lung
							ENSG00000143631.10	FLG	1_152276889_A_G_b37	0.000000045	0.47	Lung
							ENSG00000143631.10	FLG	1_152276889_A_G_b37	0.000000055	0.55	Artery - Aorta
							ENSG00000197915.5	HRNR	1_152276889_A_G_b37	0.00000012	-0.57	Adipose - Visceral (Omentum)
							ENSG00000197915.5	HRNR	1_152276889_A_G_b37	0.00000013	-0.54	Esophagus - Muscularis
							ENSG00000197915.5	HRNR	1_152276889_A_G_b37	0.00000014	-0.44	Cells - Transformed fibroblasts
							ENSG00000197915.5	HRNR	1_152276889_A_G_b37	0.00000017	-0.46	Artery - Tibial
							ENSG00000237975.2	FLG-AS1	1_152276889_A_G_b37	0.00000025	0.58	Heart - Left Ventricle
							ENSG00000197915.5	HRNR	1_152276889_A_G_b37	0.00000035	-0.63	Artery - Aorta
							ENSG00000237975.2	FLG-AS1	1_152276889_A_G_b37	0.0000004	0.44	Adipose - Subcutaneous
							ENSG00000197915.5	HRNR	1_152276889_A_G_b37	0.00000051	-0.56	Heart - Atrial Appendage
							ENSG00000197915.5	HRNR	1_152276889_A_G_b37	0.00000072	-0.6	Testis
							ENSG00000197915.5	HRNR	1_152276889_A_G_b37	0.00000087	-0.72	Brain - Caudate (basal ganglia)
							ENSG00000197915.5	HRNR	1_152276889_A_G_b37	0.0000013	-0.46	Adipose - Subcutaneous
							ENSG00000197915.5	HRNR	1_152276889_A_G_b37	0.0000014	-0.65	Pancreas
							ENSG00000197915.5	HRNR	1_152276889_A_G_b37	0.0000018	-0.56	Breast - Mammary Tissue
							ENSG00000237975.2	FLG-AS1	1_152276889_A_G_b37	0.0000022	0.4	Colon - Transverse
							ENSG00000143536.7	CRNN	1_152276889_A_G_b37	0.0000023	-0.15	Esophagus - Mucosa
							ENSG00000197915.5	HRNR	1_152276889_A_G_b37	0.0000023	-0.87	Brain - Anterior cingulate cortex (BA24)
							ENSG00000237975.2	FLG-AS1	1_152276889_A_G_b37	0.0000029	0.47	Esophagus - Muscularis
							ENSG00000197915.5	HRNR	1_152276889_A_G_b37	0.0000033	-0.79	Pituitary
							ENSG00000237975.2	FLG-AS1	1_152276889_A_G_b37	0.0000041	0.46	Heart - Atrial Appendage
							ENSG00000237975.2	FLG-AS1	1_152276889_A_G_b37	0.000005	0.46	Cells - Transformed fibroblasts
							ENSG00000143631.10	FLG	1_152276889_A_G_b37	0.0000062	0.36	Artery - Tibial
							ENSG00000237975.2	FLG-AS1	1_152276889_A_G_b37	0.0000062	0.33	Muscle - Skeletal
							ENSG00000143631.10	FLG	1_152276889_A_G_b37	0.0000067	0.39	Adipose - Subcutaneous
							ENSG00000237975.2	FLG-AS1	1_152276889_A_G_b37	0.0000069	0.51	Artery - Aorta
							ENSG00000143631.10	FLG	1_152276889_A_G_b37	0.0000099	0.4	Cells - Transformed fibroblasts
							ENSG00000237975.2	FLG-AS1	1_152276889_A_G_b37	0.000011	0.44	Adipose - Visceral (Omentum)
							ENSG00000197915.5	HRNR	1_152276889_A_G_b37	0.000011	-0.56	Esophagus - Gastroesophageal Junction
							ENSG00000197915.5	HRNR	1_152276889_A_G_b37	0.000014	-0.45	Colon - Transverse
							ENSG00000237975.2	FLG-AS1	1_152276889_A_G_b37	0.000039	0.51	Colon - Sigmoid
							ENSG00000143631.10	FLG	1_152276889_A_G_b37	0.000039	0.2	Esophagus - Mucosa
							ENSG00000237975.2	FLG-AS1	1_152276889_A_G_b37	0.000058	0.33	Skin - Not Sun Exposed (Suprapubic)
							ENSG00000237975.2	FLG-AS1	1_152276889_A_G_b37	0.000064	0.28	Skin - Sun Exposed (Lower leg)
							ENSG00000237975.2	FLG-AS1	1_152276889_A_G_b37	0.000072	0.26	Esophagus - Mucosa
rs3126085	152328341	rs2065955	152304579	-23762	0.95	0.99	ENSG00000237975.2	FLG-AS1	1_152277055_C_G_b37	0.000000000000059	0.63	Thyroid
							ENSG00000197915.5	HRNR	1_152277055_C_G_b37	0.0000000000021	-0.67	Thyroid
							ENSG00000143631.10	FLG	1_152277055_C_G_b37	0.000000000014	0.53	Thyroid
							ENSG00000143631.10	FLG	1_152277055_C_G_b37	0.00000000021	0.53	Nerve - Tibial
							ENSG00000237975.2	FLG-AS1	1_152277055_C_G_b37	0.0000000014	0.55	Nerve - Tibial
							ENSG00000236427.1	RP11-107M16.2	1_152277055_C_G_b37	0.0000000082	-0.54	Testis
							ENSG00000237975.2	FLG-AS1	1_152277055_C_G_b37	0.000000018	0.47	Lung
							ENSG00000143631.10	FLG	1_152277055_C_G_b37	0.000000021	-0.23	Skin - Sun Exposed (Lower leg)
							ENSG00000143631.10	FLG	1_152277055_C_G_b37	0.000000054	0.55	Artery - Aorta
							ENSG00000143631.10	FLG	1_152277055_C_G_b37	0.000000076	0.46	Lung
							ENSG00000197915.5	HRNR	1_152277055_C_G_b37	0.000000098	-0.52	Nerve - Tibial
							ENSG00000237975.2	FLG-AS1	1_152277055_C_G_b37	0.00000012	0.46	Artery - Tibial
							ENSG00000197915.5	HRNR	1_152277055_C_G_b37	0.00000019	-0.5	Lung
							ENSG00000197915.5	HRNR	1_152277055_C_G_b37	0.00000028	-0.63	Artery - Aorta
							ENSG00000197915.5	HRNR	1_152277055_C_G_b37	0.00000048	-0.55	Adipose - Visceral (Omentum)
							ENSG00000237975.2	FLG-AS1	1_152277055_C_G_b37	0.00000059	0.43	Adipose - Subcutaneous
							ENSG00000237975.2	FLG-AS1	1_152277055_C_G_b37	0.00000089	0.56	Heart - Left Ventricle
							ENSG00000197915.5	HRNR	1_152277055_C_G_b37	0.00000089	-0.42	Cells - Transformed fibroblasts
							ENSG00000143536.7	CRNN	1_152277055_C_G_b37	0.0000011	-0.16	Esophagus - Mucosa
							ENSG00000197915.5	HRNR	1_152277055_C_G_b37	0.0000012	-0.44	Artery - Tibial
							ENSG00000197915.5	HRNR	1_152277055_C_G_b37	0.0000017	-0.45	Adipose - Subcutaneous
							ENSG00000197915.5	HRNR	1_152277055_C_G_b37	0.0000023	-0.49	Esophagus - Muscularis
							ENSG00000197915.5	HRNR	1_152277055_C_G_b37	0.0000025	-0.55	Breast - Mammary Tissue
							ENSG00000237975.2	FLG-AS1	1_152277055_C_G_b37	0.0000028	0.48	Cells - Transformed fibroblasts
							ENSG00000197915.5	HRNR	1_152277055_C_G_b37	0.0000041	-0.53	Heart - Atrial Appendage
							ENSG00000197915.5	HRNR	1_152277055_C_G_b37	0.0000055	-0.95	Brain - Anterior cingulate cortex (BA24)
							ENSG00000143631.10	FLG	1_152277055_C_G_b37	0.0000056	0.42	Cells - Transformed fibroblasts
							ENSG00000197915.5	HRNR	1_152277055_C_G_b37	0.0000059	-0.57	Testis
							ENSG00000237975.2	FLG-AS1	1_152277055_C_G_b37	0.0000065	0.46	Esophagus - Muscularis
							ENSG00000237975.2	FLG-AS1	1_152277055_C_G_b37	0.0000068	0.4	Colon - Transverse
							ENSG00000237975.2	FLG-AS1	1_152277055_C_G_b37	0.0000078	0.51	Artery - Aorta
							ENSG00000197915.5	HRNR	1_152277055_C_G_b37	0.000011	-0.61	Pancreas
							ENSG00000143631.10	FLG	1_152277055_C_G_b37	0.000015	0.38	Adipose - Subcutaneous
							ENSG00000197915.5	HRNR	1_152277055_C_G_b37	0.000017	-0.56	Esophagus - Gastroesophageal Junction
							ENSG00000197915.5	HRNR	1_152277055_C_G_b37	0.000019	-0.73	Pituitary
							ENSG00000197915.5	HRNR	1_152277055_C_G_b37	0.000027	-0.67	Brain - Caudate (basal ganglia)
							ENSG00000143631.10	FLG	1_152277055_C_G_b37	0.000033	0.35	Artery - Tibial
							ENSG00000237975.2	FLG-AS1	1_152277055_C_G_b37	0.000038	0.43	Heart - Atrial Appendage
							ENSG00000237975.2	FLG-AS1	1_152277055_C_G_b37	0.000039	0.31	Muscle - Skeletal
							ENSG00000237975.2	FLG-AS1	1_152277055_C_G_b37	0.000041	0.67	Brain - Cerebellum
							ENSG00000197915.5	HRNR	1_152277055_C_G_b37	0.000043	-0.44	Colon - Transverse
							ENSG00000237975.2	FLG-AS1	1_152277055_C_G_b37	0.000052	0.34	Skin - Not Sun Exposed (Suprapubic)
rs3126085	152328341	rs2065956	152304869	-23472	0.99	1	ENSG00000237975.2	FLG-AS1	1_152277345_C_T_b37	0.0000000000019	0.66	Thyroid
							ENSG00000143631.10	FLG	1_152277345_C_T_b37	0.0000000000058	0.6	Thyroid
							ENSG00000143631.10	FLG	1_152277345_C_T_b37	0.0000000025	0.56	Nerve - Tibial
							ENSG00000237975.2	FLG-AS1	1_152277345_C_T_b37	0.000000016	0.57	Nerve - Tibial
							ENSG00000143631.10	FLG	1_152277345_C_T_b37	0.000000026	-0.25	Skin - Sun Exposed (Lower leg)
							ENSG00000197915.5	HRNR	1_152277345_C_T_b37	0.000000095	-0.58	Thyroid
							ENSG00000237975.2	FLG-AS1	1_152277345_C_T_b37	0.00000015	0.48	Lung
							ENSG00000143536.7	CRNN	1_152277345_C_T_b37	0.0000021	-0.17	Esophagus - Mucosa
							ENSG00000143631.10	FLG	1_152277345_C_T_b37	0.0000036	0.44	Lung
							ENSG00000237975.2	FLG-AS1	1_152277345_C_T_b37	0.0000038	0.44	Adipose - Subcutaneous
							ENSG00000143631.10	FLG	1_152277345_C_T_b37	0.0000041	0.49	Artery - Aorta
							ENSG00000236427.1	RP11-107M16.2	1_152277345_C_T_b37	0.0000042	-0.49	Testis
							ENSG00000237975.2	FLG-AS1	1_152277345_C_T_b37	0.0000047	0.45	Artery - Tibial
							ENSG00000197915.5	HRNR	1_152277345_C_T_b37	0.0000048	-0.8	Brain - Caudate (basal ganglia)
							ENSG00000197915.5	HRNR	1_152277345_C_T_b37	0.0000056	-0.57	Adipose - Visceral (Omentum)
							ENSG00000197915.5	HRNR	1_152277345_C_T_b37	0.000015	-0.77	Pituitary
							ENSG00000237975.2	FLG-AS1	1_152277345_C_T_b37	0.000016	0.49	Esophagus - Muscularis
							ENSG00000237975.2	FLG-AS1	1_152277345_C_T_b37	0.000026	0.53	Heart - Left Ventricle
							ENSG00000227415.1	RP1-91G5.3	1_152277345_C_T_b37	0.000051	0.4	Skin - Sun Exposed (Lower leg)
							ENSG00000143631.10	FLG	1_152277345_C_T_b37	0.000063	0.41	Cells - Transformed fibroblasts
							ENSG00000237975.2	FLG-AS1	1_152277345_C_T_b37	0.000064	0.34	Muscle - Skeletal
							ENSG00000197915.5	HRNR	1_152277345_C_T_b37	0.000066	-0.43	Lung
							ENSG00000237975.2	FLG-AS1	1_152277345_C_T_b37	0.000081	0.45	Cells - Transformed fibroblasts
rs3126085	152328341	rs6681433	152304920	-23421	0.82	1	ENSG00000143631.10	FLG	1_152277396_T_C_b37	0.000000000000011	0.58	Thyroid
							ENSG00000237975.2	FLG-AS1	1_152277396_T_C_b37	0.000000000000034	0.62	Thyroid
							ENSG00000237975.2	FLG-AS1	1_152277396_T_C_b37	0.00000000002	0.57	Nerve - Tibial
							ENSG00000197915.5	HRNR	1_152277396_T_C_b37	0.00000000033	-0.59	Thyroid
							ENSG00000143631.10	FLG	1_152277396_T_C_b37	0.0000000088	-0.22	Skin - Sun Exposed (Lower leg)
							ENSG00000143631.10	FLG	1_152277396_T_C_b37	0.000000018	0.45	Nerve - Tibial
							ENSG00000237975.2	FLG-AS1	1_152277396_T_C_b37	0.000000062	0.44	Lung
							ENSG00000237975.2	FLG-AS1	1_152277396_T_C_b37	0.000000064	0.46	Artery - Tibial
							ENSG00000237975.2	FLG-AS1	1_152277396_T_C_b37	0.00000018	0.57	Heart - Left Ventricle
							ENSG00000236427.1	RP11-107M16.2	1_152277396_T_C_b37	0.0000002	-0.49	Testis
							ENSG00000237975.2	FLG-AS1	1_152277396_T_C_b37	0.00000021	0.52	Esophagus - Muscularis
							ENSG00000197915.5	HRNR	1_152277396_T_C_b37	0.00000026	-0.58	Heart - Atrial Appendage
							ENSG00000197915.5	HRNR	1_152277396_T_C_b37	0.00000028	-0.48	Lung
							ENSG00000197915.5	HRNR	1_152277396_T_C_b37	0.00000047	-0.54	Adipose - Visceral (Omentum)
							ENSG00000237975.2	FLG-AS1	1_152277396_T_C_b37	0.00000056	0.43	Adipose - Subcutaneous
							ENSG00000237975.2	FLG-AS1	1_152277396_T_C_b37	0.0000013	0.39	Colon - Transverse
							ENSG00000143631.10	FLG	1_152277396_T_C_b37	0.0000016	0.47	Artery - Aorta
							ENSG00000237975.2	FLG-AS1	1_152277396_T_C_b37	0.0000017	0.47	Adipose - Visceral (Omentum)
							ENSG00000237975.2	FLG-AS1	1_152277396_T_C_b37	0.000002	0.6	Colon - Sigmoid
							ENSG00000197915.5	HRNR	1_152277396_T_C_b37	0.0000029	-0.7	Brain - Caudate (basal ganglia)
							ENSG00000197915.5	HRNR	1_152277396_T_C_b37	0.0000031	-0.74	Pituitary
							ENSG00000143631.10	FLG	1_152277396_T_C_b37	0.0000042	0.39	Lung
							ENSG00000197915.5	HRNR	1_152277396_T_C_b37	0.0000063	-0.81	Brain - Anterior cingulate cortex (BA24)
							ENSG00000143631.10	FLG	1_152277396_T_C_b37	0.0000077	0.21	Esophagus - Mucosa
							ENSG00000237975.2	FLG-AS1	1_152277396_T_C_b37	0.0000091	0.47	Artery - Aorta
							ENSG00000197915.5	HRNR	1_152277396_T_C_b37	0.0000094	-0.56	Testis
							ENSG00000237975.2	FLG-AS1	1_152277396_T_C_b37	0.00001	0.45	Heart - Atrial Appendage
							ENSG00000197915.5	HRNR	1_152277396_T_C_b37	0.000011	-0.41	Nerve - Tibial
							ENSG00000237975.2	FLG-AS1	1_152277396_T_C_b37	0.000013	0.43	Breast - Mammary Tissue
							ENSG00000197915.5	HRNR	1_152277396_T_C_b37	0.000014	-0.41	Adipose - Subcutaneous
							ENSG00000197915.5	HRNR	1_152277396_T_C_b37	0.000015	-0.44	Esophagus - Muscularis
							ENSG00000143631.10	FLG	1_152277396_T_C_b37	0.000017	0.39	Adipose - Visceral (Omentum)
							ENSG00000237975.2	FLG-AS1	1_152277396_T_C_b37	0.000018	0.32	Muscle - Skeletal
							ENSG00000197915.5	HRNR	1_152277396_T_C_b37	0.000018	-0.39	Artery - Tibial
							ENSG00000197915.5	HRNR	1_152277396_T_C_b37	0.000019	-0.35	Cells - Transformed fibroblasts
							ENSG00000237975.2	FLG-AS1	1_152277396_T_C_b37	0.000021	0.29	Skin - Sun Exposed (Lower leg)
							ENSG00000143631.10	FLG	1_152277396_T_C_b37	0.000025	0.37	Adipose - Subcutaneous
							ENSG00000237975.2	FLG-AS1	1_152277396_T_C_b37	0.000029	0.36	Skin - Not Sun Exposed (Suprapubic)
							ENSG00000197915.5	HRNR	1_152277396_T_C_b37	0.000044	-0.35	Skin - Not Sun Exposed (Suprapubic)
rs3126085	152328341	rs9436066	152305241	-23100	0.8	0.99	ENSG00000237975.2	FLG-AS1	1_152277717_C_A_b37	0.0000000000000053	0.61	Thyroid
							ENSG00000197915.5	HRNR	1_152277717_C_A_b37	0.00000000000011	-0.66	Thyroid
							ENSG00000237975.2	FLG-AS1	1_152277717_C_A_b37	0.00000000000014	0.6	Nerve - Tibial
							ENSG00000143631.10	FLG	1_152277717_C_A_b37	0.00000000000053	0.52	Thyroid
							ENSG00000143631.10	FLG	1_152277717_C_A_b37	0.0000000015	0.47	Nerve - Tibial
							ENSG00000237975.2	FLG-AS1	1_152277717_C_A_b37	0.0000000025	0.47	Lung
							ENSG00000143631.10	FLG	1_152277717_C_A_b37	0.0000000042	-0.22	Skin - Sun Exposed (Lower leg)
							ENSG00000236427.1	RP11-107M16.2	1_152277717_C_A_b37	0.0000000043	-0.51	Testis
							ENSG00000237975.2	FLG-AS1	1_152277717_C_A_b37	0.000000005	0.6	Heart - Left Ventricle
							ENSG00000197915.5	HRNR	1_152277717_C_A_b37	0.0000000061	-0.53	Lung
							ENSG00000197915.5	HRNR	1_152277717_C_A_b37	0.000000012	-0.66	Testis
							ENSG00000197915.5	HRNR	1_152277717_C_A_b37	0.000000025	-0.49	Nerve - Tibial
							ENSG00000237975.2	FLG-AS1	1_152277717_C_A_b37	0.000000036	0.45	Artery - Tibial
							ENSG00000197915.5	HRNR	1_152277717_C_A_b37	0.00000004	-0.42	Cells - Transformed fibroblasts
							ENSG00000237975.2	FLG-AS1	1_152277717_C_A_b37	0.000000061	0.41	Colon - Transverse
							ENSG00000237975.2	FLG-AS1	1_152277717_C_A_b37	0.000000065	0.53	Heart - Atrial Appendage
							ENSG00000143631.10	FLG	1_152277717_C_A_b37	0.000000072	0.44	Lung
							ENSG00000197915.5	HRNR	1_152277717_C_A_b37	0.000000084	-0.5	Esophagus - Muscularis
							ENSG00000197915.5	HRNR	1_152277717_C_A_b37	0.000000084	-0.46	Artery - Tibial
							ENSG00000237975.2	FLG-AS1	1_152277717_C_A_b37	0.00000012	0.55	Artery - Aorta
							ENSG00000197915.5	HRNR	1_152277717_C_A_b37	0.00000018	-0.47	Adipose - Subcutaneous
							ENSG00000237975.2	FLG-AS1	1_152277717_C_A_b37	0.00000018	0.43	Adipose - Subcutaneous
							ENSG00000197915.5	HRNR	1_152277717_C_A_b37	0.00000022	-0.57	Heart - Atrial Appendage
							ENSG00000237975.2	FLG-AS1	1_152277717_C_A_b37	0.00000022	0.48	Esophagus - Muscularis
							ENSG00000143631.10	FLG	1_152277717_C_A_b37	0.00000034	0.48	Artery - Aorta
							ENSG00000197915.5	HRNR	1_152277717_C_A_b37	0.0000005	-0.88	Brain - Anterior cingulate cortex (BA24)
							ENSG00000237975.2	FLG-AS1	1_152277717_C_A_b37	0.00000065	0.35	Muscle - Skeletal
							ENSG00000237975.2	FLG-AS1	1_152277717_C_A_b37	0.0000016	0.46	Adipose - Visceral (Omentum)
							ENSG00000197915.5	HRNR	1_152277717_C_A_b37	0.0000017	-0.5	Adipose - Visceral (Omentum)
							ENSG00000197915.5	HRNR	1_152277717_C_A_b37	0.0000022	-0.76	Pituitary
							ENSG00000237975.2	FLG-AS1	1_152277717_C_A_b37	0.000003	0.44	Breast - Mammary Tissue
							ENSG00000197915.5	HRNR	1_152277717_C_A_b37	0.0000035	-0.53	Artery - Aorta
							ENSG00000197915.5	HRNR	1_152277717_C_A_b37	0.0000041	-0.68	Brain - Caudate (basal ganglia)
							ENSG00000237975.2	FLG-AS1	1_152277717_C_A_b37	0.000011	0.41	Cells - Transformed fibroblasts
							ENSG00000143631.10	FLG	1_152277717_C_A_b37	0.000018	0.36	Cells - Transformed fibroblasts
							ENSG00000143631.10	FLG	1_152277717_C_A_b37	0.000021	0.37	Adipose - Visceral (Omentum)
							ENSG00000143631.10	FLG	1_152277717_C_A_b37	0.000024	0.35	Adipose - Subcutaneous
							ENSG00000143631.10	FLG	1_152277717_C_A_b37	0.000024	0.35	Colon - Transverse
							ENSG00000197915.5	HRNR	1_152277717_C_A_b37	0.000025	-0.51	Pancreas
							ENSG00000237975.2	FLG-AS1	1_152277717_C_A_b37	0.000026	0.5	Colon - Sigmoid
							ENSG00000237975.2	FLG-AS1	1_152277717_C_A_b37	0.000026	0.34	Skin - Not Sun Exposed (Suprapubic)
							ENSG00000197915.5	HRNR	1_152277717_C_A_b37	0.000026	-0.39	Colon - Transverse
							ENSG00000197915.5	HRNR	1_152277717_C_A_b37	0.000029	-0.47	Breast - Mammary Tissue
							ENSG00000237975.2	FLG-AS1	1_152277717_C_A_b37	0.000029	0.6	Brain - Cerebellum
							ENSG00000197915.5	HRNR	1_152277717_C_A_b37	0.00003	-0.58	Adrenal Gland
							ENSG00000237975.2	FLG-AS1	1_152277717_C_A_b37	0.000043	0.25	Esophagus - Mucosa
							ENSG00000143631.10	FLG	1_152277717_C_A_b37	0.000053	0.31	Artery - Tibial
							ENSG00000143631.10	FLG	1_152277717_C_A_b37	0.000063	0.18	Esophagus - Mucosa
							ENSG00000237975.2	FLG-AS1	1_152277717_C_A_b37	0.000066	0.27	Skin - Sun Exposed (Lower leg)
rs3126085	152328341	rs57672167	152306213	-22128	0.82	1	ENSG00000237975.2	FLG-AS1	1_152278689_C_A_b37	0.000000000000007	0.64	Thyroid
							ENSG00000143631.10	FLG	1_152278689_C_A_b37	0.000000000000084	0.57	Thyroid
							ENSG00000237975.2	FLG-AS1	1_152278689_C_A_b37	0.0000000000019	0.59	Nerve - Tibial
							ENSG00000197915.5	HRNR	1_152278689_C_A_b37	0.000000000075	-0.61	Thyroid
							ENSG00000143631.10	FLG	1_152278689_C_A_b37	0.00000000049	0.49	Nerve - Tibial
							ENSG00000237975.2	FLG-AS1	1_152278689_C_A_b37	0.0000000046	0.48	Lung
							ENSG00000143631.10	FLG	1_152278689_C_A_b37	0.000000012	-0.22	Skin - Sun Exposed (Lower leg)
							ENSG00000237975.2	FLG-AS1	1_152278689_C_A_b37	0.000000028	0.48	Artery - Tibial
							ENSG00000237975.2	FLG-AS1	1_152278689_C_A_b37	0.000000091	0.54	Esophagus - Muscularis
							ENSG00000236427.1	RP11-107M16.2	1_152278689_C_A_b37	0.00000012	-0.5	Testis
							ENSG00000237975.2	FLG-AS1	1_152278689_C_A_b37	0.00000017	0.46	Adipose - Subcutaneous
							ENSG00000237975.2	FLG-AS1	1_152278689_C_A_b37	0.00000019	0.57	Heart - Left Ventricle
							ENSG00000237975.2	FLG-AS1	1_152278689_C_A_b37	0.00000022	0.5	Adipose - Visceral (Omentum)
							ENSG00000197915.5	HRNR	1_152278689_C_A_b37	0.00000024	-0.49	Lung
							ENSG00000197915.5	HRNR	1_152278689_C_A_b37	0.00000031	-0.56	Heart - Atrial Appendage
							ENSG00000197915.5	HRNR	1_152278689_C_A_b37	0.00000097	-0.53	Adipose - Visceral (Omentum)
							ENSG00000237975.2	FLG-AS1	1_152278689_C_A_b37	0.0000011	0.62	Colon - Sigmoid
							ENSG00000197915.5	HRNR	1_152278689_C_A_b37	0.0000016	-0.44	Nerve - Tibial
							ENSG00000237975.2	FLG-AS1	1_152278689_C_A_b37	0.0000022	0.4	Colon - Transverse
							ENSG00000237975.2	FLG-AS1	1_152278689_C_A_b37	0.0000028	0.46	Breast - Mammary Tissue
							ENSG00000237975.2	FLG-AS1	1_152278689_C_A_b37	0.0000029	0.46	Heart - Atrial Appendage
							ENSG00000143631.10	FLG	1_152278689_C_A_b37	0.0000033	0.47	Artery - Aorta
							ENSG00000197915.5	HRNR	1_152278689_C_A_b37	0.0000034	-0.59	Testis
							ENSG00000237975.2	FLG-AS1	1_152278689_C_A_b37	0.0000035	0.51	Artery - Aorta
							ENSG00000143631.10	FLG	1_152278689_C_A_b37	0.0000038	0.4	Lung
							ENSG00000197915.5	HRNR	1_152278689_C_A_b37	0.0000038	-0.48	Esophagus - Muscularis
							ENSG00000197915.5	HRNR	1_152278689_C_A_b37	0.0000042	-0.82	Brain - Anterior cingulate cortex (BA24)
							ENSG00000143631.10	FLG	1_152278689_C_A_b37	0.0000052	0.41	Adipose - Visceral (Omentum)
							ENSG00000197915.5	HRNR	1_152278689_C_A_b37	0.0000058	-0.73	Pituitary
							ENSG00000197915.5	HRNR	1_152278689_C_A_b37	0.0000078	-0.4	Artery - Tibial
							ENSG00000197915.5	HRNR	1_152278689_C_A_b37	0.0000079	-0.67	Brain - Caudate (basal ganglia)
							ENSG00000197915.5	HRNR	1_152278689_C_A_b37	0.0000082	-0.37	Cells - Transformed fibroblasts
							ENSG00000143631.10	FLG	1_152278689_C_A_b37	0.0000085	0.6	Uterus
							ENSG00000197915.5	HRNR	1_152278689_C_A_b37	0.0000095	-0.55	Esophagus - Gastroesophageal Junction
							ENSG00000197915.5	HRNR	1_152278689_C_A_b37	0.0000099	-0.42	Adipose - Subcutaneous
							ENSG00000237975.2	FLG-AS1	1_152278689_C_A_b37	0.000011	0.3	Skin - Sun Exposed (Lower leg)
							ENSG00000237975.2	FLG-AS1	1_152278689_C_A_b37	0.000011	0.32	Muscle - Skeletal
							ENSG00000143631.10	FLG	1_152278689_C_A_b37	0.000012	0.39	Adipose - Subcutaneous
							ENSG00000143631.10	FLG	1_152278689_C_A_b37	0.000016	0.21	Esophagus - Mucosa
							ENSG00000197915.5	HRNR	1_152278689_C_A_b37	0.000017	-0.44	Colon - Transverse
							ENSG00000237975.2	FLG-AS1	1_152278689_C_A_b37	0.000018	0.36	Skin - Not Sun Exposed (Suprapubic)
							ENSG00000197915.5	HRNR	1_152278689_C_A_b37	0.000036	-0.5	Artery - Aorta
							ENSG00000197915.5	HRNR	1_152278689_C_A_b37	0.000057	-0.34	Skin - Not Sun Exposed (Suprapubic)
							ENSG00000143536.7	CRNN	1_152278689_C_A_b37	0.000061	-0.12	Esophagus - Mucosa
rs3126085	152328341	rs3126072	152307253	-21088	0.81	1	ENSG00000237975.2	FLG-AS1	1_152279729_C_T_b37	0.0000000000000004	0.63	Thyroid
							ENSG00000143631.10	FLG	1_152279729_C_T_b37	0.000000000000044	0.54	Thyroid
							ENSG00000197915.5	HRNR	1_152279729_C_T_b37	0.000000000000057	-0.66	Thyroid
							ENSG00000237975.2	FLG-AS1	1_152279729_C_T_b37	0.00000000000089	0.59	Nerve - Tibial
							ENSG00000143631.10	FLG	1_152279729_C_T_b37	0.00000000033	0.49	Nerve - Tibial
							ENSG00000236427.1	RP11-107M16.2	1_152279729_C_T_b37	0.00000000047	-0.54	Testis
							ENSG00000237975.2	FLG-AS1	1_152279729_C_T_b37	0.0000000011	0.47	Lung
							ENSG00000197915.5	HRNR	1_152279729_C_T_b37	0.0000000043	-0.53	Lung
							ENSG00000237975.2	FLG-AS1	1_152279729_C_T_b37	0.0000000056	0.48	Artery - Tibial
							ENSG00000237975.2	FLG-AS1	1_152279729_C_T_b37	0.0000000064	0.6	Heart - Left Ventricle
							ENSG00000197915.5	HRNR	1_152279729_C_T_b37	0.000000013	-0.5	Nerve - Tibial
							ENSG00000197915.5	HRNR	1_152279729_C_T_b37	0.000000018	-0.45	Cells - Transformed fibroblasts
							ENSG00000197915.5	HRNR	1_152279729_C_T_b37	0.000000018	-0.53	Esophagus - Muscularis
							ENSG00000143631.10	FLG	1_152279729_C_T_b37	0.000000024	-0.21	Skin - Sun Exposed (Lower leg)
							ENSG00000197915.5	HRNR	1_152279729_C_T_b37	0.000000033	-0.65	Testis
							ENSG00000143631.10	FLG	1_152279729_C_T_b37	0.000000045	0.44	Lung
							ENSG00000197915.5	HRNR	1_152279729_C_T_b37	0.000000073	-0.46	Artery - Tibial
							ENSG00000197915.5	HRNR	1_152279729_C_T_b37	0.000000085	-0.55	Adipose - Visceral (Omentum)
							ENSG00000237975.2	FLG-AS1	1_152279729_C_T_b37	0.000000097	0.41	Colon - Transverse
							ENSG00000237975.2	FLG-AS1	1_152279729_C_T_b37	0.0000001	0.5	Esophagus - Muscularis
							ENSG00000237975.2	FLG-AS1	1_152279729_C_T_b37	0.00000012	0.49	Adipose - Visceral (Omentum)
							ENSG00000237975.2	FLG-AS1	1_152279729_C_T_b37	0.00000017	0.5	Heart - Atrial Appendage
							ENSG00000197915.5	HRNR	1_152279729_C_T_b37	0.00000021	-0.47	Adipose - Subcutaneous
							ENSG00000237975.2	FLG-AS1	1_152279729_C_T_b37	0.00000022	0.43	Adipose - Subcutaneous
							ENSG00000237975.2	FLG-AS1	1_152279729_C_T_b37	0.00000026	0.55	Artery - Aorta
							ENSG00000143631.10	FLG	1_152279729_C_T_b37	0.00000032	0.49	Artery - Aorta
							ENSG00000197915.5	HRNR	1_152279729_C_T_b37	0.00000033	-0.55	Heart - Atrial Appendage
							ENSG00000237975.2	FLG-AS1	1_152279729_C_T_b37	0.00000069	0.35	Muscle - Skeletal
							ENSG00000197915.5	HRNR	1_152279729_C_T_b37	0.00000077	-0.84	Brain - Anterior cingulate cortex (BA24)
							ENSG00000197915.5	HRNR	1_152279729_C_T_b37	0.0000011	-0.61	Pancreas
							ENSG00000197915.5	HRNR	1_152279729_C_T_b37	0.0000015	-0.77	Pituitary
							ENSG00000197915.5	HRNR	1_152279729_C_T_b37	0.0000016	-0.45	Colon - Transverse
							ENSG00000143631.10	FLG	1_152279729_C_T_b37	0.0000021	0.41	Adipose - Visceral (Omentum)
							ENSG00000197915.5	HRNR	1_152279729_C_T_b37	0.0000021	-0.54	Breast - Mammary Tissue
							ENSG00000197915.5	HRNR	1_152279729_C_T_b37	0.0000024	-0.55	Artery - Aorta
							ENSG00000237975.2	FLG-AS1	1_152279729_C_T_b37	0.0000034	0.43	Breast - Mammary Tissue
							ENSG00000237975.2	FLG-AS1	1_152279729_C_T_b37	0.0000085	0.52	Colon - Sigmoid
							ENSG00000143631.10	FLG	1_152279729_C_T_b37	0.0000096	0.57	Uterus
							ENSG00000143631.10	FLG	1_152279729_C_T_b37	0.000012	0.38	Cells - Transformed fibroblasts
							ENSG00000237975.2	FLG-AS1	1_152279729_C_T_b37	0.000013	0.42	Cells - Transformed fibroblasts
							ENSG00000237975.2	FLG-AS1	1_152279729_C_T_b37	0.000014	0.34	Skin - Not Sun Exposed (Suprapubic)
							ENSG00000197915.5	HRNR	1_152279729_C_T_b37	0.000015	-0.63	Brain - Caudate (basal ganglia)
							ENSG00000197915.5	HRNR	1_152279729_C_T_b37	0.000017	-0.52	Esophagus - Gastroesophageal Junction
							ENSG00000143536.7	CRNN	1_152279729_C_T_b37	0.000018	-0.13	Esophagus - Mucosa
							ENSG00000237975.2	FLG-AS1	1_152279729_C_T_b37	0.000021	0.6	Brain - Cerebellum
							ENSG00000143631.10	FLG	1_152279729_C_T_b37	0.000024	0.35	Adipose - Subcutaneous
							ENSG00000237975.2	FLG-AS1	1_152279729_C_T_b37	0.000029	0.28	Skin - Sun Exposed (Lower leg)
							ENSG00000143631.10	FLG	1_152279729_C_T_b37	0.000031	0.33	Artery - Tibial
							ENSG00000237975.2	FLG-AS1	1_152279729_C_T_b37	0.000031	0.31	Stomach
							ENSG00000237975.2	FLG-AS1	1_152279729_C_T_b37	0.000042	0.26	Esophagus - Mucosa
							ENSG00000197915.5	HRNR	1_152279729_C_T_b37	0.0001	-0.28	Skin - Sun Exposed (Lower leg)
rs3126085	152328341	rs3126074	152307365	-20976	0.82	1	ENSG00000237975.2	FLG-AS1	1_152279841_G_C_b37	0.0000000000000038	0.61	Thyroid
							ENSG00000143631.10	FLG	1_152279841_G_C_b37	0.00000000000012	0.53	Thyroid
							ENSG00000237975.2	FLG-AS1	1_152279841_G_C_b37	0.00000000000036	0.6	Nerve - Tibial
							ENSG00000197915.5	HRNR	1_152279841_G_C_b37	0.00000000000052	-0.64	Thyroid
							ENSG00000143631.10	FLG	1_152279841_G_C_b37	0.00000000071	0.48	Nerve - Tibial
							ENSG00000237975.2	FLG-AS1	1_152279841_G_C_b37	0.0000000017	0.48	Lung
							ENSG00000236427.1	RP11-107M16.2	1_152279841_G_C_b37	0.0000000031	-0.52	Testis
							ENSG00000143631.10	FLG	1_152279841_G_C_b37	0.0000000037	-0.22	Skin - Sun Exposed (Lower leg)
							ENSG00000197915.5	HRNR	1_152279841_G_C_b37	0.0000000038	-0.54	Lung
							ENSG00000237975.2	FLG-AS1	1_152279841_G_C_b37	0.00000001	0.6	Heart - Left Ventricle
							ENSG00000197915.5	HRNR	1_152279841_G_C_b37	0.000000024	-0.5	Nerve - Tibial
							ENSG00000237975.2	FLG-AS1	1_152279841_G_C_b37	0.000000025	0.46	Artery - Tibial
							ENSG00000197915.5	HRNR	1_152279841_G_C_b37	0.000000031	-0.65	Testis
							ENSG00000237975.2	FLG-AS1	1_152279841_G_C_b37	0.000000065	0.52	Heart - Atrial Appendage
							ENSG00000197915.5	HRNR	1_152279841_G_C_b37	0.000000068	-0.52	Esophagus - Muscularis
							ENSG00000143631.10	FLG	1_152279841_G_C_b37	0.000000074	0.44	Lung
							ENSG00000237975.2	FLG-AS1	1_152279841_G_C_b37	0.000000078	0.42	Colon - Transverse
							ENSG00000197915.5	HRNR	1_152279841_G_C_b37	0.000000083	-0.46	Artery - Tibial
							ENSG00000197915.5	HRNR	1_152279841_G_C_b37	0.00000012	-0.42	Cells - Transformed fibroblasts
							ENSG00000237975.2	FLG-AS1	1_152279841_G_C_b37	0.00000026	0.55	Artery - Aorta
							ENSG00000197915.5	HRNR	1_152279841_G_C_b37	0.00000028	-0.56	Heart - Atrial Appendage
							ENSG00000143631.10	FLG	1_152279841_G_C_b37	0.00000032	0.49	Artery - Aorta
							ENSG00000197915.5	HRNR	1_152279841_G_C_b37	0.00000042	-0.46	Adipose - Subcutaneous
							ENSG00000237975.2	FLG-AS1	1_152279841_G_C_b37	0.00000049	0.48	Esophagus - Muscularis
							ENSG00000237975.2	FLG-AS1	1_152279841_G_C_b37	0.00000049	0.42	Adipose - Subcutaneous
							ENSG00000197915.5	HRNR	1_152279841_G_C_b37	0.0000005	-0.88	Brain - Anterior cingulate cortex (BA24)
							ENSG00000237975.2	FLG-AS1	1_152279841_G_C_b37	0.00000071	0.35	Muscle - Skeletal
							ENSG00000197915.5	HRNR	1_152279841_G_C_b37	0.0000022	-0.76	Pituitary
							ENSG00000197915.5	HRNR	1_152279841_G_C_b37	0.0000024	-0.55	Artery - Aorta
							ENSG00000237975.2	FLG-AS1	1_152279841_G_C_b37	0.000003	0.44	Breast - Mammary Tissue
							ENSG00000237975.2	FLG-AS1	1_152279841_G_C_b37	0.0000032	0.44	Adipose - Visceral (Omentum)
							ENSG00000197915.5	HRNR	1_152279841_G_C_b37	0.0000032	-0.49	Adipose - Visceral (Omentum)
							ENSG00000197915.5	HRNR	1_152279841_G_C_b37	0.0000034	-0.44	Colon - Transverse
							ENSG00000197915.5	HRNR	1_152279841_G_C_b37	0.0000058	-0.67	Brain - Caudate (basal ganglia)
							ENSG00000197915.5	HRNR	1_152279841_G_C_b37	0.0000072	-0.56	Pancreas
							ENSG00000143631.10	FLG	1_152279841_G_C_b37	0.0000086	0.57	Uterus
							ENSG00000237975.2	FLG-AS1	1_152279841_G_C_b37	0.000017	0.42	Cells - Transformed fibroblasts
							ENSG00000237975.2	FLG-AS1	1_152279841_G_C_b37	0.000018	0.34	Skin - Not Sun Exposed (Suprapubic)
							ENSG00000143631.10	FLG	1_152279841_G_C_b37	0.000019	0.37	Cells - Transformed fibroblasts
							ENSG00000237975.2	FLG-AS1	1_152279841_G_C_b37	0.000023	0.5	Colon - Sigmoid
							ENSG00000237975.2	FLG-AS1	1_152279841_G_C_b37	0.000027	0.26	Esophagus - Mucosa
							ENSG00000143631.10	FLG	1_152279841_G_C_b37	0.000029	0.33	Artery - Tibial
							ENSG00000143631.10	FLG	1_152279841_G_C_b37	0.000035	0.19	Esophagus - Mucosa
							ENSG00000197915.5	HRNR	1_152279841_G_C_b37	0.000038	-0.5	Esophagus - Gastroesophageal Junction
							ENSG00000143631.10	FLG	1_152279841_G_C_b37	0.000042	0.35	Adipose - Subcutaneous
							ENSG00000143631.10	FLG	1_152279841_G_C_b37	0.000048	0.35	Adipose - Visceral (Omentum)
							ENSG00000143536.7	CRNN	1_152279841_G_C_b37	0.000059	-0.12	Esophagus - Mucosa
rs3126085	152328341	rs55650366	152307444	-20897	0.81	0.99	ENSG00000143631.10	FLG	1_152279920_A_G_b37	0.000000000000013	0.59	Thyroid
							ENSG00000237975.2	FLG-AS1	1_152279920_A_G_b37	0.000000000000031	0.63	Thyroid
							ENSG00000237975.2	FLG-AS1	1_152279920_A_G_b37	0.000000000052	0.57	Nerve - Tibial
							ENSG00000197915.5	HRNR	1_152279920_A_G_b37	0.00000000046	-0.6	Thyroid
							ENSG00000143631.10	FLG	1_152279920_A_G_b37	0.0000000093	0.47	Nerve - Tibial
							ENSG00000143631.10	FLG	1_152279920_A_G_b37	0.000000012	-0.22	Skin - Sun Exposed (Lower leg)
							ENSG00000237975.2	FLG-AS1	1_152279920_A_G_b37	0.000000037	0.45	Lung
							ENSG00000237975.2	FLG-AS1	1_152279920_A_G_b37	0.000000057	0.47	Artery - Tibial
							ENSG00000236427.1	RP11-107M16.2	1_152279920_A_G_b37	0.00000015	-0.5	Testis
							ENSG00000237975.2	FLG-AS1	1_152279920_A_G_b37	0.00000022	0.58	Heart - Left Ventricle
							ENSG00000197915.5	HRNR	1_152279920_A_G_b37	0.00000024	-0.55	Adipose - Visceral (Omentum)
							ENSG00000197915.5	HRNR	1_152279920_A_G_b37	0.00000025	-0.59	Heart - Atrial Appendage
							ENSG00000197915.5	HRNR	1_152279920_A_G_b37	0.00000034	-0.48	Lung
							ENSG00000237975.2	FLG-AS1	1_152279920_A_G_b37	0.00000056	0.51	Esophagus - Muscularis
							ENSG00000237975.2	FLG-AS1	1_152279920_A_G_b37	0.00000084	0.43	Adipose - Subcutaneous
							ENSG00000237975.2	FLG-AS1	1_152279920_A_G_b37	0.0000011	0.48	Adipose - Visceral (Omentum)
							ENSG00000143631.10	FLG	1_152279920_A_G_b37	0.0000017	0.47	Artery - Aorta
							ENSG00000237975.2	FLG-AS1	1_152279920_A_G_b37	0.000002	0.6	Colon - Sigmoid
							ENSG00000197915.5	HRNR	1_152279920_A_G_b37	0.0000023	-0.71	Brain - Caudate (basal ganglia)
							ENSG00000237975.2	FLG-AS1	1_152279920_A_G_b37	0.0000025	0.4	Colon - Transverse
							ENSG00000197915.5	HRNR	1_152279920_A_G_b37	0.0000031	-0.74	Pituitary
							ENSG00000143631.10	FLG	1_152279920_A_G_b37	0.0000039	0.39	Lung
							ENSG00000143631.10	FLG	1_152279920_A_G_b37	0.0000045	0.22	Esophagus - Mucosa
							ENSG00000197915.5	HRNR	1_152279920_A_G_b37	0.0000063	-0.81	Brain - Anterior cingulate cortex (BA24)
							ENSG00000143631.10	FLG	1_152279920_A_G_b37	0.00001	0.4	Adipose - Visceral (Omentum)
							ENSG00000237975.2	FLG-AS1	1_152279920_A_G_b37	0.000011	0.45	Breast - Mammary Tissue
							ENSG00000197915.5	HRNR	1_152279920_A_G_b37	0.000011	-0.41	Nerve - Tibial
							ENSG00000237975.2	FLG-AS1	1_152279920_A_G_b37	0.000011	0.45	Heart - Atrial Appendage
							ENSG00000237975.2	FLG-AS1	1_152279920_A_G_b37	0.000012	0.33	Muscle - Skeletal
							ENSG00000197915.5	HRNR	1_152279920_A_G_b37	0.000013	-0.57	Testis
							ENSG00000237975.2	FLG-AS1	1_152279920_A_G_b37	0.000017	0.47	Artery - Aorta
							ENSG00000237975.2	FLG-AS1	1_152279920_A_G_b37	0.00002	0.29	Skin - Sun Exposed (Lower leg)
							ENSG00000197915.5	HRNR	1_152279920_A_G_b37	0.00002	-0.45	Esophagus - Muscularis
							ENSG00000197915.5	HRNR	1_152279920_A_G_b37	0.000024	-0.43	Colon - Transverse
							ENSG00000237975.2	FLG-AS1	1_152279920_A_G_b37	0.000029	0.36	Skin - Not Sun Exposed (Suprapubic)
							ENSG00000197915.5	HRNR	1_152279920_A_G_b37	0.000029	-0.38	Artery - Tibial
							ENSG00000197915.5	HRNR	1_152279920_A_G_b37	0.000036	-0.4	Adipose - Subcutaneous
							ENSG00000143631.10	FLG	1_152279920_A_G_b37	0.000037	0.47	Esophagus - Gastroesophageal Junction
							ENSG00000197915.5	HRNR	1_152279920_A_G_b37	0.000044	-0.35	Skin - Not Sun Exposed (Suprapubic)
							ENSG00000197915.5	HRNR	1_152279920_A_G_b37	0.000045	-0.34	Cells - Transformed fibroblasts
							ENSG00000143631.10	FLG	1_152279920_A_G_b37	0.000045	0.36	Adipose - Subcutaneous
rs3126085	152328341	rs7522925	152308563	-19778	0.86	1	ENSG00000237975.2	FLG-AS1	1_152281039_G_A_b37	0.0000000000025	0.69	Thyroid
							ENSG00000143631.10	FLG	1_152281039_G_A_b37	0.000000000015	0.62	Thyroid
							ENSG00000143631.10	FLG	1_152281039_G_A_b37	0.0000000012	-0.28	Skin - Sun Exposed (Lower leg)
							ENSG00000143631.10	FLG	1_152281039_G_A_b37	0.0000000016	0.62	Nerve - Tibial
							ENSG00000197915.5	HRNR	1_152281039_G_A_b37	0.000000005	-0.66	Thyroid
							ENSG00000237975.2	FLG-AS1	1_152281039_G_A_b37	0.0000000068	0.64	Nerve - Tibial
							ENSG00000237975.2	FLG-AS1	1_152281039_G_A_b37	0.000000015	0.57	Lung
							ENSG00000237975.2	FLG-AS1	1_152281039_G_A_b37	0.00000031	0.54	Artery - Tibial
							ENSG00000143631.10	FLG	1_152281039_G_A_b37	0.00000034	0.53	Lung
							ENSG00000236427.1	RP11-107M16.2	1_152281039_G_A_b37	0.00000062	-0.56	Testis
							ENSG00000143631.10	FLG	1_152281039_G_A_b37	0.0000012	0.59	Artery - Aorta
							ENSG00000197915.5	HRNR	1_152281039_G_A_b37	0.0000017	-1.1	Brain - Anterior cingulate cortex (BA24)
							ENSG00000237975.2	FLG-AS1	1_152281039_G_A_b37	0.000003	0.36	Esophagus - Mucosa
							ENSG00000237975.2	FLG-AS1	1_152281039_G_A_b37	0.0000031	0.46	Colon - Transverse
							ENSG00000143536.7	CRNN	1_152281039_G_A_b37	0.0000036	-0.17	Esophagus - Mucosa
							ENSG00000197915.5	HRNR	1_152281039_G_A_b37	0.0000041	-0.51	Artery - Tibial
							ENSG00000237975.2	FLG-AS1	1_152281039_G_A_b37	0.0000041	0.55	Esophagus - Muscularis
							ENSG00000237975.2	FLG-AS1	1_152281039_G_A_b37	0.0000074	0.62	Heart - Left Ventricle
							ENSG00000237975.2	FLG-AS1	1_152281039_G_A_b37	0.000017	0.39	Muscle - Skeletal
							ENSG00000237975.2	FLG-AS1	1_152281039_G_A_b37	0.000023	0.53	Cells - Transformed fibroblasts
							ENSG00000197915.5	HRNR	1_152281039_G_A_b37	0.00003	-0.58	Heart - Atrial Appendage
							ENSG00000143631.10	FLG	1_152281039_G_A_b37	0.000032	0.47	Cells - Transformed fibroblasts
							ENSG00000197915.5	HRNR	1_152281039_G_A_b37	0.000034	-0.48	Lung
							ENSG00000197915.5	HRNR	1_152281039_G_A_b37	0.000034	-0.63	Testis
							ENSG00000237975.2	FLG-AS1	1_152281039_G_A_b37	0.000058	0.41	Adipose - Subcutaneous
							ENSG00000197915.5	HRNR	1_152281039_G_A_b37	0.000059	-0.48	Nerve - Tibial
rs3126085	152328341	rs3126079	152309003	-19338	0.8	1	ENSG00000237975.2	FLG-AS1	1_152281479_G_T_b37	0.00000000000000083	0.64	Thyroid
							ENSG00000197915.5	HRNR	1_152281479_G_T_b37	0.000000000000011	-0.7	Thyroid
							ENSG00000143631.10	FLG	1_152281479_G_T_b37	0.00000000000014	0.55	Thyroid
							ENSG00000237975.2	FLG-AS1	1_152281479_G_T_b37	0.0000000000024	0.59	Nerve - Tibial
							ENSG00000197915.5	HRNR	1_152281479_G_T_b37	0.00000000044	-0.57	Lung
							ENSG00000236427.1	RP11-107M16.2	1_152281479_G_T_b37	0.0000000008	-0.54	Testis
							ENSG00000143631.10	FLG	1_152281479_G_T_b37	0.000000001	0.48	Nerve - Tibial
							ENSG00000237975.2	FLG-AS1	1_152281479_G_T_b37	0.0000000022	0.47	Lung
							ENSG00000197915.5	HRNR	1_152281479_G_T_b37	0.0000000045	-0.53	Nerve - Tibial
							ENSG00000197915.5	HRNR	1_152281479_G_T_b37	0.0000000052	-0.57	Esophagus - Muscularis
							ENSG00000237975.2	FLG-AS1	1_152281479_G_T_b37	0.0000000072	0.48	Artery - Tibial
							ENSG00000237975.2	FLG-AS1	1_152281479_G_T_b37	0.0000000074	0.62	Heart - Left Ventricle
							ENSG00000143631.10	FLG	1_152281479_G_T_b37	0.0000000084	-0.22	Skin - Sun Exposed (Lower leg)
							ENSG00000197915.5	HRNR	1_152281479_G_T_b37	0.000000013	-0.6	Adipose - Visceral (Omentum)
							ENSG00000237975.2	FLG-AS1	1_152281479_G_T_b37	0.000000024	0.46	Adipose - Subcutaneous
							ENSG00000197915.5	HRNR	1_152281479_G_T_b37	0.000000031	-0.6	Heart - Atrial Appendage
							ENSG00000143631.10	FLG	1_152281479_G_T_b37	0.000000062	0.45	Lung
							ENSG00000197915.5	HRNR	1_152281479_G_T_b37	0.000000067	-0.44	Cells - Transformed fibroblasts
							ENSG00000197915.5	HRNR	1_152281479_G_T_b37	0.000000088	-0.46	Artery - Tibial
							ENSG00000237975.2	FLG-AS1	1_152281479_G_T_b37	0.000000097	0.51	Esophagus - Muscularis
							ENSG00000237975.2	FLG-AS1	1_152281479_G_T_b37	0.00000013	0.56	Artery - Aorta
							ENSG00000197915.5	HRNR	1_152281479_G_T_b37	0.00000014	-0.63	Testis
							ENSG00000237975.2	FLG-AS1	1_152281479_G_T_b37	0.00000016	0.5	Adipose - Visceral (Omentum)
							ENSG00000143631.10	FLG	1_152281479_G_T_b37	0.0000002	0.51	Artery - Aorta
							ENSG00000237975.2	FLG-AS1	1_152281479_G_T_b37	0.00000022	0.42	Colon - Transverse
							ENSG00000197915.5	HRNR	1_152281479_G_T_b37	0.00000024	-0.6	Artery - Aorta
							ENSG00000197915.5	HRNR	1_152281479_G_T_b37	0.0000003	-0.47	Adipose - Subcutaneous
							ENSG00000237975.2	FLG-AS1	1_152281479_G_T_b37	0.00000062	0.48	Heart - Atrial Appendage
							ENSG00000197915.5	HRNR	1_152281479_G_T_b37	0.00000063	-0.64	Pancreas
							ENSG00000143631.10	FLG	1_152281479_G_T_b37	0.0000007	0.69	Uterus
							ENSG00000197915.5	HRNR	1_152281479_G_T_b37	0.0000012	-0.6	Esophagus - Gastroesophageal Junction
							ENSG00000197915.5	HRNR	1_152281479_G_T_b37	0.0000015	-0.88	Brain - Anterior cingulate cortex (BA24)
							ENSG00000197915.5	HRNR	1_152281479_G_T_b37	0.0000015	-0.55	Breast - Mammary Tissue
							ENSG00000197915.5	HRNR	1_152281479_G_T_b37	0.0000018	-0.7	Brain - Caudate (basal ganglia)
							ENSG00000237975.2	FLG-AS1	1_152281479_G_T_b37	0.0000022	0.33	Muscle - Skeletal
							ENSG00000197915.5	HRNR	1_152281479_G_T_b37	0.0000023	-0.47	Colon - Transverse
							ENSG00000237975.2	FLG-AS1	1_152281479_G_T_b37	0.0000029	0.56	Colon - Sigmoid
							ENSG00000143631.10	FLG	1_152281479_G_T_b37	0.0000043	0.41	Adipose - Visceral (Omentum)
							ENSG00000143631.10	FLG	1_152281479_G_T_b37	0.0000056	0.38	Adipose - Subcutaneous
							ENSG00000237975.2	FLG-AS1	1_152281479_G_T_b37	0.0000065	0.44	Cells - Transformed fibroblasts
							ENSG00000237975.2	FLG-AS1	1_152281479_G_T_b37	0.0000068	0.36	Skin - Not Sun Exposed (Suprapubic)
							ENSG00000197915.5	HRNR	1_152281479_G_T_b37	0.0000068	-0.74	Pituitary
							ENSG00000186207.4	LCE5A	1_152281479_G_T_b37	0.0000078	0.67	Brain - Frontal Cortex (BA9)
							ENSG00000143631.10	FLG	1_152281479_G_T_b37	0.000014	0.2	Esophagus - Mucosa
							ENSG00000143631.10	FLG	1_152281479_G_T_b37	0.000014	0.38	Cells - Transformed fibroblasts
							ENSG00000237975.2	FLG-AS1	1_152281479_G_T_b37	0.000018	0.41	Breast - Mammary Tissue
							ENSG00000237975.2	FLG-AS1	1_152281479_G_T_b37	0.000029	0.28	Skin - Sun Exposed (Lower leg)
							ENSG00000143631.10	FLG	1_152281479_G_T_b37	0.000033	0.33	Artery - Tibial
							ENSG00000143631.10	FLG	1_152281479_G_T_b37	0.00005	0.36	Esophagus - Muscularis
							ENSG00000237975.2	FLG-AS1	1_152281479_G_T_b37	0.000052	0.57	Brain - Cerebellum
							ENSG00000143631.10	FLG	1_152281479_G_T_b37	0.000064	-0.19	Skin - Not Sun Exposed (Suprapubic)
							ENSG00000197915.5	HRNR	1_152281479_G_T_b37	0.0001	-0.28	Skin - Sun Exposed (Lower leg)
rs3126085	152328341	rs12407748	152309214	-19127	0.98	1	ENSG00000237975.2	FLG-AS1	1_152281690_C_T_b37	0.0000000000029	0.65	Thyroid
							ENSG00000143631.10	FLG	1_152281690_C_T_b37	0.0000000000098	0.58	Thyroid
							ENSG00000143631.10	FLG	1_152281690_C_T_b37	0.0000000034	0.55	Nerve - Tibial
							ENSG00000237975.2	FLG-AS1	1_152281690_C_T_b37	0.000000017	0.56	Nerve - Tibial
							ENSG00000143631.10	FLG	1_152281690_C_T_b37	0.00000006	-0.24	Skin - Sun Exposed (Lower leg)
							ENSG00000237975.2	FLG-AS1	1_152281690_C_T_b37	0.000000085	0.5	Lung
							ENSG00000197915.5	HRNR	1_152281690_C_T_b37	0.00000014	-0.56	Thyroid
							ENSG00000143536.7	CRNN	1_152281690_C_T_b37	0.0000021	-0.17	Esophagus - Mucosa
							ENSG00000236427.1	RP11-107M16.2	1_152281690_C_T_b37	0.000003	-0.51	Testis
							ENSG00000143631.10	FLG	1_152281690_C_T_b37	0.0000032	0.45	Lung
							ENSG00000237975.2	FLG-AS1	1_152281690_C_T_b37	0.0000038	0.44	Adipose - Subcutaneous
							ENSG00000237975.2	FLG-AS1	1_152281690_C_T_b37	0.0000045	0.45	Artery - Tibial
							ENSG00000143631.10	FLG	1_152281690_C_T_b37	0.0000047	0.49	Artery - Aorta
							ENSG00000197915.5	HRNR	1_152281690_C_T_b37	0.0000048	-0.8	Brain - Caudate (basal ganglia)
							ENSG00000197915.5	HRNR	1_152281690_C_T_b37	0.0000056	-0.57	Adipose - Visceral (Omentum)
							ENSG00000197915.5	HRNR	1_152281690_C_T_b37	0.000015	-0.77	Pituitary
							ENSG00000227415.1	RP1-91G5.3	1_152281690_C_T_b37	0.000023	0.41	Skin - Sun Exposed (Lower leg)
							ENSG00000237975.2	FLG-AS1	1_152281690_C_T_b37	0.000029	0.48	Esophagus - Muscularis
							ENSG00000237975.2	FLG-AS1	1_152281690_C_T_b37	0.000032	0.54	Heart - Left Ventricle
							ENSG00000197915.5	HRNR	1_152281690_C_T_b37	0.000052	-0.51	Heart - Atrial Appendage
							ENSG00000237975.2	FLG-AS1	1_152281690_C_T_b37	0.000056	0.33	Muscle - Skeletal
rs3126085	152328341	rs12405241	152309472	-18869	0.98	0.99	ENSG00000237975.2	FLG-AS1	1_152281948_G_A_b37	0.0000000000029	0.65	Thyroid
							ENSG00000143631.10	FLG	1_152281948_G_A_b37	0.0000000000098	0.58	Thyroid
							ENSG00000143631.10	FLG	1_152281948_G_A_b37	0.0000000034	0.55	Nerve - Tibial
							ENSG00000237975.2	FLG-AS1	1_152281948_G_A_b37	0.000000017	0.56	Nerve - Tibial
							ENSG00000143631.10	FLG	1_152281948_G_A_b37	0.00000006	-0.24	Skin - Sun Exposed (Lower leg)
							ENSG00000237975.2	FLG-AS1	1_152281948_G_A_b37	0.000000085	0.5	Lung
							ENSG00000197915.5	HRNR	1_152281948_G_A_b37	0.00000014	-0.56	Thyroid
							ENSG00000143536.7	CRNN	1_152281948_G_A_b37	0.0000021	-0.17	Esophagus - Mucosa
							ENSG00000236427.1	RP11-107M16.2	1_152281948_G_A_b37	0.000003	-0.51	Testis
							ENSG00000143631.10	FLG	1_152281948_G_A_b37	0.0000032	0.45	Lung
							ENSG00000237975.2	FLG-AS1	1_152281948_G_A_b37	0.0000038	0.44	Adipose - Subcutaneous
							ENSG00000237975.2	FLG-AS1	1_152281948_G_A_b37	0.0000045	0.45	Artery - Tibial
							ENSG00000143631.10	FLG	1_152281948_G_A_b37	0.0000047	0.49	Artery - Aorta
							ENSG00000197915.5	HRNR	1_152281948_G_A_b37	0.0000048	-0.8	Brain - Caudate (basal ganglia)
							ENSG00000197915.5	HRNR	1_152281948_G_A_b37	0.0000056	-0.57	Adipose - Visceral (Omentum)
							ENSG00000197915.5	HRNR	1_152281948_G_A_b37	0.000015	-0.77	Pituitary
							ENSG00000227415.1	RP1-91G5.3	1_152281948_G_A_b37	0.000023	0.41	Skin - Sun Exposed (Lower leg)
							ENSG00000237975.2	FLG-AS1	1_152281948_G_A_b37	0.000029	0.48	Esophagus - Muscularis
							ENSG00000237975.2	FLG-AS1	1_152281948_G_A_b37	0.000032	0.54	Heart - Left Ventricle
							ENSG00000197915.5	HRNR	1_152281948_G_A_b37	0.000052	-0.51	Heart - Atrial Appendage
							ENSG00000237975.2	FLG-AS1	1_152281948_G_A_b37	0.000056	0.33	Muscle - Skeletal
rs3126085	152328341	rs12405278	152309791	-18550	0.99	1	ENSG00000237975.2	FLG-AS1	1_152282267_G_A_b37	0.0000000000029	0.65	Thyroid
							ENSG00000143631.10	FLG	1_152282267_G_A_b37	0.0000000000098	0.58	Thyroid
							ENSG00000143631.10	FLG	1_152282267_G_A_b37	0.0000000034	0.55	Nerve - Tibial
							ENSG00000237975.2	FLG-AS1	1_152282267_G_A_b37	0.000000017	0.56	Nerve - Tibial
							ENSG00000143631.10	FLG	1_152282267_G_A_b37	0.00000006	-0.24	Skin - Sun Exposed (Lower leg)
							ENSG00000237975.2	FLG-AS1	1_152282267_G_A_b37	0.000000085	0.5	Lung
							ENSG00000197915.5	HRNR	1_152282267_G_A_b37	0.00000014	-0.56	Thyroid
							ENSG00000143536.7	CRNN	1_152282267_G_A_b37	0.0000021	-0.17	Esophagus - Mucosa
							ENSG00000236427.1	RP11-107M16.2	1_152282267_G_A_b37	0.000003	-0.51	Testis
							ENSG00000143631.10	FLG	1_152282267_G_A_b37	0.0000032	0.45	Lung
							ENSG00000237975.2	FLG-AS1	1_152282267_G_A_b37	0.0000038	0.44	Adipose - Subcutaneous
							ENSG00000237975.2	FLG-AS1	1_152282267_G_A_b37	0.0000045	0.45	Artery - Tibial
							ENSG00000143631.10	FLG	1_152282267_G_A_b37	0.0000047	0.49	Artery - Aorta
							ENSG00000197915.5	HRNR	1_152282267_G_A_b37	0.0000048	-0.8	Brain - Caudate (basal ganglia)
							ENSG00000197915.5	HRNR	1_152282267_G_A_b37	0.0000056	-0.57	Adipose - Visceral (Omentum)
							ENSG00000197915.5	HRNR	1_152282267_G_A_b37	0.000015	-0.77	Pituitary
							ENSG00000227415.1	RP1-91G5.3	1_152282267_G_A_b37	0.000023	0.41	Skin - Sun Exposed (Lower leg)
							ENSG00000237975.2	FLG-AS1	1_152282267_G_A_b37	0.000029	0.48	Esophagus - Muscularis
							ENSG00000237975.2	FLG-AS1	1_152282267_G_A_b37	0.000032	0.54	Heart - Left Ventricle
							ENSG00000197915.5	HRNR	1_152282267_G_A_b37	0.000052	-0.51	Heart - Atrial Appendage
							ENSG00000237975.2	FLG-AS1	1_152282267_G_A_b37	0.000056	0.33	Muscle - Skeletal
rs3126085	152328341	rs12407807	152309835	-18506	0.99	1	ENSG00000237975.2	FLG-AS1	1_152282311_C_T_b37	0.000000000026	0.61	Thyroid
							ENSG00000143631.10	FLG	1_152282311_C_T_b37	0.00000000009	0.55	Thyroid
							ENSG00000143631.10	FLG	1_152282311_C_T_b37	0.000000012	0.52	Nerve - Tibial
							ENSG00000237975.2	FLG-AS1	1_152282311_C_T_b37	0.00000015	0.48	Lung
							ENSG00000237975.2	FLG-AS1	1_152282311_C_T_b37	0.00000018	0.52	Nerve - Tibial
							ENSG00000197915.5	HRNR	1_152282311_C_T_b37	0.0000002	-0.55	Thyroid
							ENSG00000143631.10	FLG	1_152282311_C_T_b37	0.00000021	-0.22	Skin - Sun Exposed (Lower leg)
							ENSG00000236427.1	RP11-107M16.2	1_152282311_C_T_b37	0.000003	-0.51	Testis
							ENSG00000143536.7	CRNN	1_152282311_C_T_b37	0.0000035	-0.16	Esophagus - Mucosa
							ENSG00000237975.2	FLG-AS1	1_152282311_C_T_b37	0.0000043	0.43	Adipose - Subcutaneous
							ENSG00000143631.10	FLG	1_152282311_C_T_b37	0.0000047	0.49	Artery - Aorta
							ENSG00000143631.10	FLG	1_152282311_C_T_b37	0.0000053	0.44	Lung
							ENSG00000197915.5	HRNR	1_152282311_C_T_b37	0.0000062	-0.56	Adipose - Visceral (Omentum)
							ENSG00000197915.5	HRNR	1_152282311_C_T_b37	0.000015	-0.75	Brain - Caudate (basal ganglia)
							ENSG00000237975.2	FLG-AS1	1_152282311_C_T_b37	0.000017	0.42	Artery - Tibial
							ENSG00000197915.5	HRNR	1_152282311_C_T_b37	0.000027	-0.73	Pituitary
							ENSG00000237975.2	FLG-AS1	1_152282311_C_T_b37	0.000033	0.48	Esophagus - Muscularis
							ENSG00000227415.1	RP1-91G5.3	1_152282311_C_T_b37	0.000039	0.39	Skin - Sun Exposed (Lower leg)
							ENSG00000197915.5	HRNR	1_152282311_C_T_b37	0.000058	-0.43	Lung
rs3126085	152328341	rs11204978	152310441	-17900	0.98	0.99	ENSG00000237975.2	FLG-AS1	1_152282917_G_T_b37	0.0000000000019	0.66	Thyroid
							ENSG00000143631.10	FLG	1_152282917_G_T_b37	0.0000000000058	0.6	Thyroid
							ENSG00000143631.10	FLG	1_152282917_G_T_b37	0.0000000025	0.56	Nerve - Tibial
							ENSG00000237975.2	FLG-AS1	1_152282917_G_T_b37	0.000000016	0.57	Nerve - Tibial
							ENSG00000143631.10	FLG	1_152282917_G_T_b37	0.000000026	-0.25	Skin - Sun Exposed (Lower leg)
							ENSG00000237975.2	FLG-AS1	1_152282917_G_T_b37	0.000000085	0.5	Lung
							ENSG00000197915.5	HRNR	1_152282917_G_T_b37	0.000000095	-0.58	Thyroid
							ENSG00000143536.7	CRNN	1_152282917_G_T_b37	0.0000021	-0.17	Esophagus - Mucosa
							ENSG00000236427.1	RP11-107M16.2	1_152282917_G_T_b37	0.000003	-0.51	Testis
							ENSG00000143631.10	FLG	1_152282917_G_T_b37	0.0000032	0.45	Lung
							ENSG00000143631.10	FLG	1_152282917_G_T_b37	0.0000041	0.5	Artery - Aorta
							ENSG00000237975.2	FLG-AS1	1_152282917_G_T_b37	0.0000045	0.44	Adipose - Subcutaneous
							ENSG00000237975.2	FLG-AS1	1_152282917_G_T_b37	0.0000047	0.45	Artery - Tibial
							ENSG00000197915.5	HRNR	1_152282917_G_T_b37	0.0000048	-0.8	Brain - Caudate (basal ganglia)
							ENSG00000197915.5	HRNR	1_152282917_G_T_b37	0.0000056	-0.57	Adipose - Visceral (Omentum)
							ENSG00000197915.5	HRNR	1_152282917_G_T_b37	0.000015	-0.77	Pituitary
							ENSG00000237975.2	FLG-AS1	1_152282917_G_T_b37	0.000029	0.48	Esophagus - Muscularis
							ENSG00000237975.2	FLG-AS1	1_152282917_G_T_b37	0.000032	0.54	Heart - Left Ventricle
							ENSG00000227415.1	RP1-91G5.3	1_152282917_G_T_b37	0.000051	0.4	Skin - Sun Exposed (Lower leg)
							ENSG00000237975.2	FLG-AS1	1_152282917_G_T_b37	0.000064	0.34	Muscle - Skeletal
rs3126085	152328341	rs11586631	152310807	-17534	0.82	1	ENSG00000237975.2	FLG-AS1	1_152283283_C_T_b37	0.0000000000021	0.66	Thyroid
							ENSG00000143631.10	FLG	1_152283283_C_T_b37	0.0000000000054	0.6	Thyroid
							ENSG00000143631.10	FLG	1_152283283_C_T_b37	0.0000000025	0.56	Nerve - Tibial
							ENSG00000237975.2	FLG-AS1	1_152283283_C_T_b37	0.000000016	0.57	Nerve - Tibial
							ENSG00000143631.10	FLG	1_152283283_C_T_b37	0.000000024	-0.25	Skin - Sun Exposed (Lower leg)
							ENSG00000237975.2	FLG-AS1	1_152283283_C_T_b37	0.000000085	0.5	Lung
							ENSG00000197915.5	HRNR	1_152283283_C_T_b37	0.00000011	-0.57	Thyroid
							ENSG00000143536.7	CRNN	1_152283283_C_T_b37	0.0000021	-0.17	Esophagus - Mucosa
							ENSG00000236427.1	RP11-107M16.2	1_152283283_C_T_b37	0.000003	-0.51	Testis
							ENSG00000143631.10	FLG	1_152283283_C_T_b37	0.0000032	0.45	Lung
							ENSG00000143631.10	FLG	1_152283283_C_T_b37	0.0000041	0.5	Artery - Aorta
							ENSG00000237975.2	FLG-AS1	1_152283283_C_T_b37	0.0000045	0.44	Adipose - Subcutaneous
							ENSG00000237975.2	FLG-AS1	1_152283283_C_T_b37	0.0000047	0.45	Artery - Tibial
							ENSG00000197915.5	HRNR	1_152283283_C_T_b37	0.0000051	-0.8	Brain - Caudate (basal ganglia)
							ENSG00000197915.5	HRNR	1_152283283_C_T_b37	0.000007	-0.57	Adipose - Visceral (Omentum)
							ENSG00000197915.5	HRNR	1_152283283_C_T_b37	0.000015	-0.77	Pituitary
							ENSG00000237975.2	FLG-AS1	1_152283283_C_T_b37	0.000029	0.48	Esophagus - Muscularis
							ENSG00000237975.2	FLG-AS1	1_152283283_C_T_b37	0.000032	0.54	Heart - Left Ventricle
							ENSG00000227415.1	RP1-91G5.3	1_152283283_C_T_b37	0.000046	0.4	Skin - Sun Exposed (Lower leg)
							ENSG00000237975.2	FLG-AS1	1_152283283_C_T_b37	0.000065	0.34	Muscle - Skeletal
rs3126085	152328341	rs3120653	152312378	-15963	0.8	0.99	ENSG00000237975.2	FLG-AS1	1_152284854_A_G_b37	0.000000000000078	0.6	Thyroid
							ENSG00000143631.10	FLG	1_152284854_A_G_b37	0.0000000000014	0.53	Thyroid
							ENSG00000197915.5	HRNR	1_152284854_A_G_b37	0.0000000000022	-0.65	Thyroid
							ENSG00000237975.2	FLG-AS1	1_152284854_A_G_b37	0.000000000032	0.57	Nerve - Tibial
							ENSG00000197915.5	HRNR	1_152284854_A_G_b37	0.0000000013	-0.56	Lung
							ENSG00000237975.2	FLG-AS1	1_152284854_A_G_b37	0.0000000014	0.49	Lung
							ENSG00000143631.10	FLG	1_152284854_A_G_b37	0.0000000068	-0.22	Skin - Sun Exposed (Lower leg)
							ENSG00000143631.10	FLG	1_152284854_A_G_b37	0.000000007	0.47	Nerve - Tibial
							ENSG00000236427.1	RP11-107M16.2	1_152284854_A_G_b37	0.000000048	-0.51	Testis
							ENSG00000237975.2	FLG-AS1	1_152284854_A_G_b37	0.000000061	0.59	Heart - Left Ventricle
							ENSG00000197915.5	HRNR	1_152284854_A_G_b37	0.000000089	-0.5	Nerve - Tibial
							ENSG00000197915.5	HRNR	1_152284854_A_G_b37	0.00000011	-0.43	Cells - Transformed fibroblasts
							ENSG00000237975.2	FLG-AS1	1_152284854_A_G_b37	0.00000018	0.44	Artery - Tibial
							ENSG00000197915.5	HRNR	1_152284854_A_G_b37	0.00000027	-0.46	Artery - Tibial
							ENSG00000237975.2	FLG-AS1	1_152284854_A_G_b37	0.00000031	0.5	Esophagus - Muscularis
							ENSG00000237975.2	FLG-AS1	1_152284854_A_G_b37	0.00000033	0.42	Colon - Transverse
							ENSG00000143631.10	FLG	1_152284854_A_G_b37	0.00000041	0.5	Artery - Aorta
							ENSG00000143631.10	FLG	1_152284854_A_G_b37	0.00000044	0.43	Lung
							ENSG00000237975.2	FLG-AS1	1_152284854_A_G_b37	0.0000005	0.43	Adipose - Subcutaneous
							ENSG00000237975.2	FLG-AS1	1_152284854_A_G_b37	0.00000051	0.37	Muscle - Skeletal
							ENSG00000197915.5	HRNR	1_152284854_A_G_b37	0.00000053	-0.47	Adipose - Subcutaneous
							ENSG00000237975.2	FLG-AS1	1_152284854_A_G_b37	0.00000059	0.54	Artery - Aorta
							ENSG00000197915.5	HRNR	1_152284854_A_G_b37	0.00000066	-0.9	Brain - Anterior cingulate cortex (BA24)
							ENSG00000237975.2	FLG-AS1	1_152284854_A_G_b37	0.00000075	0.49	Heart - Atrial Appendage
							ENSG00000197915.5	HRNR	1_152284854_A_G_b37	0.00000077	-0.62	Testis
							ENSG00000197915.5	HRNR	1_152284854_A_G_b37	0.0000019	-0.78	Pituitary
							ENSG00000197915.5	HRNR	1_152284854_A_G_b37	0.000003	-0.52	Heart - Atrial Appendage
							ENSG00000197915.5	HRNR	1_152284854_A_G_b37	0.0000033	-0.5	Adipose - Visceral (Omentum)
							ENSG00000237975.2	FLG-AS1	1_152284854_A_G_b37	0.0000039	0.44	Breast - Mammary Tissue
							ENSG00000197915.5	HRNR	1_152284854_A_G_b37	0.0000046	-0.69	Brain - Caudate (basal ganglia)
							ENSG00000197915.5	HRNR	1_152284854_A_G_b37	0.0000051	-0.46	Esophagus - Muscularis
							ENSG00000197915.5	HRNR	1_152284854_A_G_b37	0.0000064	-0.54	Artery - Aorta
							ENSG00000197915.5	HRNR	1_152284854_A_G_b37	0.0000072	-0.45	Colon - Transverse
							ENSG00000143631.10	FLG	1_152284854_A_G_b37	0.0000082	0.57	Uterus
							ENSG00000237975.2	FLG-AS1	1_152284854_A_G_b37	0.0000091	0.43	Adipose - Visceral (Omentum)
							ENSG00000237975.2	FLG-AS1	1_152284854_A_G_b37	0.000015	0.28	Esophagus - Mucosa
							ENSG00000197915.5	HRNR	1_152284854_A_G_b37	0.000023	-0.49	Breast - Mammary Tissue
							ENSG00000143536.7	CRNN	1_152284854_A_G_b37	0.000025	-0.13	Esophagus - Mucosa
							ENSG00000143631.10	FLG	1_152284854_A_G_b37	0.000028	0.2	Esophagus - Mucosa
							ENSG00000237975.2	FLG-AS1	1_152284854_A_G_b37	0.000034	0.5	Colon - Sigmoid
							ENSG00000237975.2	FLG-AS1	1_152284854_A_G_b37	0.000038	0.4	Cells - Transformed fibroblasts
							ENSG00000143631.10	FLG	1_152284854_A_G_b37	0.000039	0.35	Adipose - Subcutaneous
							ENSG00000143631.10	FLG	1_152284854_A_G_b37	0.000045	0.36	Cells - Transformed fibroblasts
							ENSG00000237975.2	FLG-AS1	1_152284854_A_G_b37	0.000047	0.33	Skin - Not Sun Exposed (Suprapubic)
rs3126085	152328341	rs74129461	152312623	-15718	0.8	0.98	ENSG00000143631.10	FLG	1_152285099_C_T_b37	0.0000000000000037	0.61	Thyroid
							ENSG00000237975.2	FLG-AS1	1_152285099_C_T_b37	0.00000000000001	0.65	Thyroid
							ENSG00000237975.2	FLG-AS1	1_152285099_C_T_b37	0.000000000037	0.6	Nerve - Tibial
							ENSG00000197915.5	HRNR	1_152285099_C_T_b37	0.0000000021	-0.58	Thyroid
							ENSG00000143631.10	FLG	1_152285099_C_T_b37	0.0000000033	-0.24	Skin - Sun Exposed (Lower leg)
							ENSG00000143631.10	FLG	1_152285099_C_T_b37	0.0000000037	0.5	Nerve - Tibial
							ENSG00000237975.2	FLG-AS1	1_152285099_C_T_b37	0.000000019	0.48	Lung
							ENSG00000236427.1	RP11-107M16.2	1_152285099_C_T_b37	0.000000052	-0.52	Testis
							ENSG00000237975.2	FLG-AS1	1_152285099_C_T_b37	0.00000013	0.47	Artery - Tibial
							ENSG00000237975.2	FLG-AS1	1_152285099_C_T_b37	0.00000014	0.6	Heart - Left Ventricle
							ENSG00000237975.2	FLG-AS1	1_152285099_C_T_b37	0.00000015	0.47	Adipose - Subcutaneous
							ENSG00000197915.5	HRNR	1_152285099_C_T_b37	0.00000039	-0.58	Heart - Atrial Appendage
							ENSG00000197915.5	HRNR	1_152285099_C_T_b37	0.00000053	-0.49	Lung
							ENSG00000237975.2	FLG-AS1	1_152285099_C_T_b37	0.00000096	0.52	Esophagus - Muscularis
							ENSG00000197915.5	HRNR	1_152285099_C_T_b37	0.0000012	-0.55	Adipose - Visceral (Omentum)
							ENSG00000237975.2	FLG-AS1	1_152285099_C_T_b37	0.0000014	0.42	Colon - Transverse
							ENSG00000143631.10	FLG	1_152285099_C_T_b37	0.0000015	0.43	Lung
							ENSG00000143631.10	FLG	1_152285099_C_T_b37	0.0000022	0.48	Artery - Aorta
							ENSG00000143631.10	FLG	1_152285099_C_T_b37	0.0000025	0.69	Uterus
							ENSG00000237975.2	FLG-AS1	1_152285099_C_T_b37	0.0000031	0.48	Adipose - Visceral (Omentum)
							ENSG00000237975.2	FLG-AS1	1_152285099_C_T_b37	0.0000036	0.48	Heart - Atrial Appendage
							ENSG00000197915.5	HRNR	1_152285099_C_T_b37	0.0000037	-0.86	Brain - Anterior cingulate cortex (BA24)
							ENSG00000197915.5	HRNR	1_152285099_C_T_b37	0.0000042	-0.72	Brain - Caudate (basal ganglia)
							ENSG00000197915.5	HRNR	1_152285099_C_T_b37	0.0000048	-0.76	Pituitary
							ENSG00000143631.10	FLG	1_152285099_C_T_b37	0.0000057	0.23	Esophagus - Mucosa
							ENSG00000237975.2	FLG-AS1	1_152285099_C_T_b37	0.0000091	0.49	Artery - Aorta
							ENSG00000237975.2	FLG-AS1	1_152285099_C_T_b37	0.000012	0.33	Muscle - Skeletal
							ENSG00000143631.10	FLG	1_152285099_C_T_b37	0.000016	0.41	Adipose - Visceral (Omentum)
							ENSG00000237975.2	FLG-AS1	1_152285099_C_T_b37	0.000016	0.55	Colon - Sigmoid
							ENSG00000197915.5	HRNR	1_152285099_C_T_b37	0.000017	-0.56	Testis
							ENSG00000197915.5	HRNR	1_152285099_C_T_b37	0.000018	-0.42	Nerve - Tibial
							ENSG00000197915.5	HRNR	1_152285099_C_T_b37	0.000026	-0.46	Esophagus - Muscularis
							ENSG00000197915.5	HRNR	1_152285099_C_T_b37	0.000027	-0.44	Colon - Transverse
							ENSG00000237975.2	FLG-AS1	1_152285099_C_T_b37	0.000027	0.44	Breast - Mammary Tissue
							ENSG00000237975.2	FLG-AS1	1_152285099_C_T_b37	0.00003	0.37	Skin - Not Sun Exposed (Suprapubic)
							ENSG00000143631.10	FLG	1_152285099_C_T_b37	0.000039	0.48	Esophagus - Gastroesophageal Junction
							ENSG00000197915.5	HRNR	1_152285099_C_T_b37	0.000045	-0.36	Cells - Transformed fibroblasts
							ENSG00000143631.10	FLG	1_152285099_C_T_b37	0.000046	0.37	Adipose - Subcutaneous
							ENSG00000237975.2	FLG-AS1	1_152285099_C_T_b37	0.000067	0.28	Skin - Sun Exposed (Lower leg)
rs3126085	152328341	rs11584340	152313454	-14887	0.82	1	ENSG00000143631.10	FLG	1_152285930_G_A_b37	0.000000000000012	0.59	Thyroid
							ENSG00000237975.2	FLG-AS1	1_152285930_G_A_b37	0.000000000000041	0.63	Thyroid
							ENSG00000237975.2	FLG-AS1	1_152285930_G_A_b37	0.000000000052	0.57	Nerve - Tibial
							ENSG00000197915.5	HRNR	1_152285930_G_A_b37	0.00000000077	-0.59	Thyroid
							ENSG00000143631.10	FLG	1_152285930_G_A_b37	0.0000000093	0.47	Nerve - Tibial
							ENSG00000143631.10	FLG	1_152285930_G_A_b37	0.000000011	-0.22	Skin - Sun Exposed (Lower leg)
							ENSG00000237975.2	FLG-AS1	1_152285930_G_A_b37	0.000000037	0.45	Lung
							ENSG00000237975.2	FLG-AS1	1_152285930_G_A_b37	0.000000057	0.47	Artery - Tibial
							ENSG00000236427.1	RP11-107M16.2	1_152285930_G_A_b37	0.00000015	-0.5	Testis
							ENSG00000237975.2	FLG-AS1	1_152285930_G_A_b37	0.00000022	0.58	Heart - Left Ventricle
							ENSG00000197915.5	HRNR	1_152285930_G_A_b37	0.00000026	-0.58	Heart - Atrial Appendage
							ENSG00000197915.5	HRNR	1_152285930_G_A_b37	0.00000034	-0.48	Lung
							ENSG00000197915.5	HRNR	1_152285930_G_A_b37	0.00000047	-0.54	Adipose - Visceral (Omentum)
							ENSG00000237975.2	FLG-AS1	1_152285930_G_A_b37	0.00000056	0.51	Esophagus - Muscularis
							ENSG00000237975.2	FLG-AS1	1_152285930_G_A_b37	0.00000084	0.43	Adipose - Subcutaneous
							ENSG00000237975.2	FLG-AS1	1_152285930_G_A_b37	0.0000017	0.47	Adipose - Visceral (Omentum)
							ENSG00000143631.10	FLG	1_152285930_G_A_b37	0.0000017	0.47	Artery - Aorta
							ENSG00000237975.2	FLG-AS1	1_152285930_G_A_b37	0.000002	0.6	Colon - Sigmoid
							ENSG00000237975.2	FLG-AS1	1_152285930_G_A_b37	0.0000025	0.4	Colon - Transverse
							ENSG00000197915.5	HRNR	1_152285930_G_A_b37	0.0000029	-0.7	Brain - Caudate (basal ganglia)
							ENSG00000197915.5	HRNR	1_152285930_G_A_b37	0.0000031	-0.74	Pituitary
							ENSG00000143631.10	FLG	1_152285930_G_A_b37	0.0000039	0.39	Lung
							ENSG00000143631.10	FLG	1_152285930_G_A_b37	0.0000045	0.22	Esophagus - Mucosa
							ENSG00000197915.5	HRNR	1_152285930_G_A_b37	0.0000063	-0.81	Brain - Anterior cingulate cortex (BA24)
							ENSG00000237975.2	FLG-AS1	1_152285930_G_A_b37	0.00001	0.45	Heart - Atrial Appendage
							ENSG00000237975.2	FLG-AS1	1_152285930_G_A_b37	0.000011	0.45	Breast - Mammary Tissue
							ENSG00000197915.5	HRNR	1_152285930_G_A_b37	0.000011	-0.41	Nerve - Tibial
							ENSG00000197915.5	HRNR	1_152285930_G_A_b37	0.000013	-0.57	Testis
							ENSG00000237975.2	FLG-AS1	1_152285930_G_A_b37	0.000013	0.33	Muscle - Skeletal
							ENSG00000143631.10	FLG	1_152285930_G_A_b37	0.000017	0.39	Adipose - Visceral (Omentum)
							ENSG00000237975.2	FLG-AS1	1_152285930_G_A_b37	0.000017	0.47	Artery - Aorta
							ENSG00000197915.5	HRNR	1_152285930_G_A_b37	0.00002	-0.45	Esophagus - Muscularis
							ENSG00000197915.5	HRNR	1_152285930_G_A_b37	0.000024	-0.43	Colon - Transverse
							ENSG00000237975.2	FLG-AS1	1_152285930_G_A_b37	0.000026	0.29	Skin - Sun Exposed (Lower leg)
							ENSG00000237975.2	FLG-AS1	1_152285930_G_A_b37	0.000029	0.36	Skin - Not Sun Exposed (Suprapubic)
							ENSG00000197915.5	HRNR	1_152285930_G_A_b37	0.000029	-0.38	Artery - Tibial
							ENSG00000197915.5	HRNR	1_152285930_G_A_b37	0.000036	-0.4	Adipose - Subcutaneous
							ENSG00000143631.10	FLG	1_152285930_G_A_b37	0.000037	0.47	Esophagus - Gastroesophageal Junction
							ENSG00000197915.5	HRNR	1_152285930_G_A_b37	0.000044	-0.35	Skin - Not Sun Exposed (Suprapubic)
							ENSG00000197915.5	HRNR	1_152285930_G_A_b37	0.000045	-0.34	Cells - Transformed fibroblasts
							ENSG00000143631.10	FLG	1_152285930_G_A_b37	0.000045	0.36	Adipose - Subcutaneous
rs3126085	152328341	rs2011331	152313526	-14815	0.81	1	ENSG00000237975.2	FLG-AS1	1_152286002_T_C_b37	0.0000000000000027	0.62	Thyroid
							ENSG00000143631.10	FLG	1_152286002_T_C_b37	0.00000000000014	0.54	Thyroid
							ENSG00000197915.5	HRNR	1_152286002_T_C_b37	0.00000000000021	-0.65	Thyroid
							ENSG00000237975.2	FLG-AS1	1_152286002_T_C_b37	0.00000000000036	0.6	Nerve - Tibial
							ENSG00000143631.10	FLG	1_152286002_T_C_b37	0.00000000071	0.48	Nerve - Tibial
							ENSG00000237975.2	FLG-AS1	1_152286002_T_C_b37	0.0000000017	0.48	Lung
							ENSG00000236427.1	RP11-107M16.2	1_152286002_T_C_b37	0.0000000031	-0.52	Testis
							ENSG00000197915.5	HRNR	1_152286002_T_C_b37	0.0000000038	-0.54	Lung
							ENSG00000143631.10	FLG	1_152286002_T_C_b37	0.0000000046	-0.22	Skin - Sun Exposed (Lower leg)
							ENSG00000237975.2	FLG-AS1	1_152286002_T_C_b37	0.00000001	0.6	Heart - Left Ventricle
							ENSG00000197915.5	HRNR	1_152286002_T_C_b37	0.000000024	-0.5	Nerve - Tibial
							ENSG00000237975.2	FLG-AS1	1_152286002_T_C_b37	0.000000025	0.46	Artery - Tibial
							ENSG00000197915.5	HRNR	1_152286002_T_C_b37	0.000000031	-0.65	Testis
							ENSG00000197915.5	HRNR	1_152286002_T_C_b37	0.000000068	-0.52	Esophagus - Muscularis
							ENSG00000143631.10	FLG	1_152286002_T_C_b37	0.000000074	0.44	Lung
							ENSG00000237975.2	FLG-AS1	1_152286002_T_C_b37	0.000000078	0.42	Colon - Transverse
							ENSG00000197915.5	HRNR	1_152286002_T_C_b37	0.000000083	-0.46	Artery - Tibial
							ENSG00000237975.2	FLG-AS1	1_152286002_T_C_b37	0.000000086	0.52	Heart - Atrial Appendage
							ENSG00000197915.5	HRNR	1_152286002_T_C_b37	0.00000012	-0.42	Cells - Transformed fibroblasts
							ENSG00000237975.2	FLG-AS1	1_152286002_T_C_b37	0.00000026	0.55	Artery - Aorta
							ENSG00000197915.5	HRNR	1_152286002_T_C_b37	0.00000029	-0.56	Heart - Atrial Appendage
							ENSG00000143631.10	FLG	1_152286002_T_C_b37	0.00000032	0.49	Artery - Aorta
							ENSG00000197915.5	HRNR	1_152286002_T_C_b37	0.00000042	-0.46	Adipose - Subcutaneous
							ENSG00000237975.2	FLG-AS1	1_152286002_T_C_b37	0.00000049	0.48	Esophagus - Muscularis
							ENSG00000237975.2	FLG-AS1	1_152286002_T_C_b37	0.00000049	0.42	Adipose - Subcutaneous
							ENSG00000197915.5	HRNR	1_152286002_T_C_b37	0.0000005	-0.88	Brain - Anterior cingulate cortex (BA24)
							ENSG00000237975.2	FLG-AS1	1_152286002_T_C_b37	0.0000006	0.36	Muscle - Skeletal
							ENSG00000197915.5	HRNR	1_152286002_T_C_b37	0.0000012	-0.51	Adipose - Visceral (Omentum)
							ENSG00000237975.2	FLG-AS1	1_152286002_T_C_b37	0.0000016	0.46	Adipose - Visceral (Omentum)
							ENSG00000197915.5	HRNR	1_152286002_T_C_b37	0.0000022	-0.76	Pituitary
							ENSG00000197915.5	HRNR	1_152286002_T_C_b37	0.0000024	-0.55	Artery - Aorta
							ENSG00000237975.2	FLG-AS1	1_152286002_T_C_b37	0.000003	0.44	Breast - Mammary Tissue
							ENSG00000197915.5	HRNR	1_152286002_T_C_b37	0.0000034	-0.44	Colon - Transverse
							ENSG00000197915.5	HRNR	1_152286002_T_C_b37	0.0000041	-0.68	Brain - Caudate (basal ganglia)
							ENSG00000197915.5	HRNR	1_152286002_T_C_b37	0.0000072	-0.56	Pancreas
							ENSG00000143631.10	FLG	1_152286002_T_C_b37	0.0000086	0.57	Uterus
							ENSG00000237975.2	FLG-AS1	1_152286002_T_C_b37	0.000017	0.42	Cells - Transformed fibroblasts
							ENSG00000237975.2	FLG-AS1	1_152286002_T_C_b37	0.000018	0.34	Skin - Not Sun Exposed (Suprapubic)
							ENSG00000143631.10	FLG	1_152286002_T_C_b37	0.000019	0.37	Cells - Transformed fibroblasts
							ENSG00000143631.10	FLG	1_152286002_T_C_b37	0.000023	0.37	Adipose - Visceral (Omentum)
							ENSG00000237975.2	FLG-AS1	1_152286002_T_C_b37	0.000023	0.5	Colon - Sigmoid
							ENSG00000237975.2	FLG-AS1	1_152286002_T_C_b37	0.000027	0.26	Esophagus - Mucosa
							ENSG00000237975.2	FLG-AS1	1_152286002_T_C_b37	0.000029	0.6	Brain - Cerebellum
							ENSG00000143631.10	FLG	1_152286002_T_C_b37	0.000029	0.33	Artery - Tibial
							ENSG00000143631.10	FLG	1_152286002_T_C_b37	0.000035	0.19	Esophagus - Mucosa
							ENSG00000197915.5	HRNR	1_152286002_T_C_b37	0.000038	-0.5	Esophagus - Gastroesophageal Junction
							ENSG00000143631.10	FLG	1_152286002_T_C_b37	0.000042	0.35	Adipose - Subcutaneous
							ENSG00000143536.7	CRNN	1_152286002_T_C_b37	0.000059	-0.12	Esophagus - Mucosa
							ENSG00000237975.2	FLG-AS1	1_152286002_T_C_b37	0.00009	0.26	Skin - Sun Exposed (Lower leg)
rs3126085	152328341	rs11588170	152313556	-14785	0.99	1	ENSG00000237975.2	FLG-AS1	1_152286032_C_T_b37	0.0000000000019	0.66	Thyroid
							ENSG00000143631.10	FLG	1_152286032_C_T_b37	0.0000000000058	0.6	Thyroid
							ENSG00000143631.10	FLG	1_152286032_C_T_b37	0.0000000025	0.56	Nerve - Tibial
							ENSG00000237975.2	FLG-AS1	1_152286032_C_T_b37	0.000000016	0.57	Nerve - Tibial
							ENSG00000143631.10	FLG	1_152286032_C_T_b37	0.000000026	-0.25	Skin - Sun Exposed (Lower leg)
							ENSG00000237975.2	FLG-AS1	1_152286032_C_T_b37	0.000000085	0.5	Lung
							ENSG00000197915.5	HRNR	1_152286032_C_T_b37	0.000000095	-0.58	Thyroid
							ENSG00000143536.7	CRNN	1_152286032_C_T_b37	0.0000021	-0.17	Esophagus - Mucosa
							ENSG00000236427.1	RP11-107M16.2	1_152286032_C_T_b37	0.000003	-0.51	Testis
							ENSG00000143631.10	FLG	1_152286032_C_T_b37	0.0000032	0.45	Lung
							ENSG00000143631.10	FLG	1_152286032_C_T_b37	0.0000041	0.5	Artery - Aorta
							ENSG00000237975.2	FLG-AS1	1_152286032_C_T_b37	0.0000045	0.44	Adipose - Subcutaneous
							ENSG00000237975.2	FLG-AS1	1_152286032_C_T_b37	0.0000047	0.45	Artery - Tibial
							ENSG00000197915.5	HRNR	1_152286032_C_T_b37	0.0000048	-0.8	Brain - Caudate (basal ganglia)
							ENSG00000197915.5	HRNR	1_152286032_C_T_b37	0.0000056	-0.57	Adipose - Visceral (Omentum)
							ENSG00000197915.5	HRNR	1_152286032_C_T_b37	0.000015	-0.77	Pituitary
							ENSG00000237975.2	FLG-AS1	1_152286032_C_T_b37	0.000029	0.48	Esophagus - Muscularis
							ENSG00000237975.2	FLG-AS1	1_152286032_C_T_b37	0.000032	0.54	Heart - Left Ventricle
							ENSG00000227415.1	RP1-91G5.3	1_152286032_C_T_b37	0.000051	0.4	Skin - Sun Exposed (Lower leg)
							ENSG00000237975.2	FLG-AS1	1_152286032_C_T_b37	0.000064	0.34	Muscle - Skeletal
rs3126085	152328341	rs41267154	152313891	-14450	0.82	1	ENSG00000143631.10	FLG	1_152286367_C_A_b37	0.000000000000012	0.59	Thyroid
							ENSG00000237975.2	FLG-AS1	1_152286367_C_A_b37	0.000000000000041	0.63	Thyroid
							ENSG00000237975.2	FLG-AS1	1_152286367_C_A_b37	0.000000000052	0.57	Nerve - Tibial
							ENSG00000197915.5	HRNR	1_152286367_C_A_b37	0.00000000077	-0.59	Thyroid
							ENSG00000143631.10	FLG	1_152286367_C_A_b37	0.0000000093	0.47	Nerve - Tibial
							ENSG00000143631.10	FLG	1_152286367_C_A_b37	0.000000011	-0.22	Skin - Sun Exposed (Lower leg)
							ENSG00000237975.2	FLG-AS1	1_152286367_C_A_b37	0.000000037	0.45	Lung
							ENSG00000237975.2	FLG-AS1	1_152286367_C_A_b37	0.000000057	0.47	Artery - Tibial
							ENSG00000236427.1	RP11-107M16.2	1_152286367_C_A_b37	0.00000015	-0.5	Testis
							ENSG00000237975.2	FLG-AS1	1_152286367_C_A_b37	0.00000022	0.58	Heart - Left Ventricle
							ENSG00000197915.5	HRNR	1_152286367_C_A_b37	0.00000026	-0.58	Heart - Atrial Appendage
							ENSG00000197915.5	HRNR	1_152286367_C_A_b37	0.00000034	-0.48	Lung
							ENSG00000197915.5	HRNR	1_152286367_C_A_b37	0.00000047	-0.54	Adipose - Visceral (Omentum)
							ENSG00000237975.2	FLG-AS1	1_152286367_C_A_b37	0.00000056	0.51	Esophagus - Muscularis
							ENSG00000237975.2	FLG-AS1	1_152286367_C_A_b37	0.00000084	0.43	Adipose - Subcutaneous
							ENSG00000237975.2	FLG-AS1	1_152286367_C_A_b37	0.0000017	0.47	Adipose - Visceral (Omentum)
							ENSG00000143631.10	FLG	1_152286367_C_A_b37	0.0000017	0.47	Artery - Aorta
							ENSG00000237975.2	FLG-AS1	1_152286367_C_A_b37	0.000002	0.6	Colon - Sigmoid
							ENSG00000237975.2	FLG-AS1	1_152286367_C_A_b37	0.0000025	0.4	Colon - Transverse
							ENSG00000197915.5	HRNR	1_152286367_C_A_b37	0.0000029	-0.7	Brain - Caudate (basal ganglia)
							ENSG00000197915.5	HRNR	1_152286367_C_A_b37	0.0000031	-0.74	Pituitary
							ENSG00000143631.10	FLG	1_152286367_C_A_b37	0.0000039	0.39	Lung
							ENSG00000143631.10	FLG	1_152286367_C_A_b37	0.0000045	0.22	Esophagus - Mucosa
							ENSG00000197915.5	HRNR	1_152286367_C_A_b37	0.0000063	-0.81	Brain - Anterior cingulate cortex (BA24)
							ENSG00000237975.2	FLG-AS1	1_152286367_C_A_b37	0.00001	0.45	Heart - Atrial Appendage
							ENSG00000237975.2	FLG-AS1	1_152286367_C_A_b37	0.000011	0.45	Breast - Mammary Tissue
							ENSG00000197915.5	HRNR	1_152286367_C_A_b37	0.000011	-0.41	Nerve - Tibial
							ENSG00000197915.5	HRNR	1_152286367_C_A_b37	0.000013	-0.57	Testis
							ENSG00000237975.2	FLG-AS1	1_152286367_C_A_b37	0.000013	0.33	Muscle - Skeletal
							ENSG00000143631.10	FLG	1_152286367_C_A_b37	0.000017	0.39	Adipose - Visceral (Omentum)
							ENSG00000237975.2	FLG-AS1	1_152286367_C_A_b37	0.000017	0.47	Artery - Aorta
							ENSG00000197915.5	HRNR	1_152286367_C_A_b37	0.00002	-0.45	Esophagus - Muscularis
							ENSG00000197915.5	HRNR	1_152286367_C_A_b37	0.000024	-0.43	Colon - Transverse
							ENSG00000237975.2	FLG-AS1	1_152286367_C_A_b37	0.000026	0.29	Skin - Sun Exposed (Lower leg)
							ENSG00000237975.2	FLG-AS1	1_152286367_C_A_b37	0.000029	0.36	Skin - Not Sun Exposed (Suprapubic)
							ENSG00000197915.5	HRNR	1_152286367_C_A_b37	0.000029	-0.38	Artery - Tibial
							ENSG00000197915.5	HRNR	1_152286367_C_A_b37	0.000036	-0.4	Adipose - Subcutaneous
							ENSG00000143631.10	FLG	1_152286367_C_A_b37	0.000037	0.47	Esophagus - Gastroesophageal Junction
							ENSG00000197915.5	HRNR	1_152286367_C_A_b37	0.000044	-0.35	Skin - Not Sun Exposed (Suprapubic)
							ENSG00000197915.5	HRNR	1_152286367_C_A_b37	0.000045	-0.34	Cells - Transformed fibroblasts
							ENSG00000143631.10	FLG	1_152286367_C_A_b37	0.000045	0.36	Adipose - Subcutaneous
rs3126085	152328341	rs3120659	152320726	-7615	0.82	1	ENSG00000237975.2	FLG-AS1	1_152293202_A_G_b37	0.00000000000049	0.59	Thyroid
							ENSG00000143631.10	FLG	1_152293202_A_G_b37	0.0000000000017	0.53	Thyroid
							ENSG00000237975.2	FLG-AS1	1_152293202_A_G_b37	0.0000000000092	0.59	Nerve - Tibial
							ENSG00000197915.5	HRNR	1_152293202_A_G_b37	0.00000000015	-0.59	Thyroid
							ENSG00000143631.10	FLG	1_152293202_A_G_b37	0.0000000031	-0.23	Skin - Sun Exposed (Lower leg)
							ENSG00000237975.2	FLG-AS1	1_152293202_A_G_b37	0.0000000062	0.48	Lung
							ENSG00000143631.10	FLG	1_152293202_A_G_b37	0.0000000075	0.47	Nerve - Tibial
							ENSG00000237975.2	FLG-AS1	1_152293202_A_G_b37	0.000000013	0.61	Heart - Left Ventricle
							ENSG00000236427.1	RP11-107M16.2	1_152293202_A_G_b37	0.000000014	-0.51	Testis
							ENSG00000237975.2	FLG-AS1	1_152293202_A_G_b37	0.000000017	0.48	Artery - Tibial
							ENSG00000197915.5	HRNR	1_152293202_A_G_b37	0.00000012	-0.64	Testis
							ENSG00000197915.5	HRNR	1_152293202_A_G_b37	0.00000012	-0.47	Artery - Tibial
							ENSG00000197915.5	HRNR	1_152293202_A_G_b37	0.00000014	-0.44	Cells - Transformed fibroblasts
							ENSG00000237975.2	FLG-AS1	1_152293202_A_G_b37	0.00000019	0.57	Artery - Aorta
							ENSG00000143631.10	FLG	1_152293202_A_G_b37	0.00000026	0.44	Lung
							ENSG00000237975.2	FLG-AS1	1_152293202_A_G_b37	0.00000026	0.53	Heart - Atrial Appendage
							ENSG00000197915.5	HRNR	1_152293202_A_G_b37	0.00000045	-0.48	Lung
							ENSG00000197915.5	HRNR	1_152293202_A_G_b37	0.00000046	-0.47	Nerve - Tibial
							ENSG00000237975.2	FLG-AS1	1_152293202_A_G_b37	0.00000055	0.4	Colon - Transverse
							ENSG00000237975.2	FLG-AS1	1_152293202_A_G_b37	0.00000082	0.36	Muscle - Skeletal
							ENSG00000237975.2	FLG-AS1	1_152293202_A_G_b37	0.00000086	0.48	Esophagus - Muscularis
							ENSG00000197915.5	HRNR	1_152293202_A_G_b37	0.0000012	-0.47	Adipose - Subcutaneous
							ENSG00000197915.5	HRNR	1_152293202_A_G_b37	0.0000014	-0.58	Artery - Aorta
							ENSG00000197915.5	HRNR	1_152293202_A_G_b37	0.0000015	-0.85	Brain - Anterior cingulate cortex (BA24)
							ENSG00000143631.10	FLG	1_152293202_A_G_b37	0.000002	0.47	Artery - Aorta
							ENSG00000197915.5	HRNR	1_152293202_A_G_b37	0.0000039	-0.46	Esophagus - Muscularis
							ENSG00000197915.5	HRNR	1_152293202_A_G_b37	0.000004	-0.53	Heart - Atrial Appendage
							ENSG00000197915.5	HRNR	1_152293202_A_G_b37	0.000006	-0.75	Pituitary
							ENSG00000197915.5	HRNR	1_152293202_A_G_b37	0.0000081	-0.44	Colon - Transverse
							ENSG00000237975.2	FLG-AS1	1_152293202_A_G_b37	0.000011	0.39	Adipose - Subcutaneous
							ENSG00000237975.2	FLG-AS1	1_152293202_A_G_b37	0.000021	0.42	Breast - Mammary Tissue
							ENSG00000197915.5	HRNR	1_152293202_A_G_b37	0.000022	-0.47	Adipose - Visceral (Omentum)
							ENSG00000197915.5	HRNR	1_152293202_A_G_b37	0.000023	-0.66	Brain - Caudate (basal ganglia)
							ENSG00000237975.2	FLG-AS1	1_152293202_A_G_b37	0.000024	0.42	Adipose - Visceral (Omentum)
							ENSG00000237975.2	FLG-AS1	1_152293202_A_G_b37	0.000027	0.27	Esophagus - Mucosa
							ENSG00000143631.10	FLG	1_152293202_A_G_b37	0.000034	0.37	Colon - Transverse
							ENSG00000143631.10	FLG	1_152293202_A_G_b37	0.00004	0.37	Cells - Transformed fibroblasts
							ENSG00000237975.2	FLG-AS1	1_152293202_A_G_b37	0.000047	0.34	Skin - Not Sun Exposed (Suprapubic)
							ENSG00000143631.10	FLG	1_152293202_A_G_b37	0.000049	0.33	Artery - Tibial
							ENSG00000237975.2	FLG-AS1	1_152293202_A_G_b37	0.000054	0.41	Cells - Transformed fibroblasts
rs3126085	152328341	rs34188926	152321005	-7336	0.82	1	ENSG00000143631.10	FLG	1_152293481_A_C_b37	0.0000000000021	0.58	Thyroid
							ENSG00000237975.2	FLG-AS1	1_152293481_A_C_b37	0.00000000002	0.6	Thyroid
							ENSG00000237975.2	FLG-AS1	1_152293481_A_C_b37	0.0000000037	0.56	Nerve - Tibial
							ENSG00000143631.10	FLG	1_152293481_A_C_b37	0.000000013	-0.23	Skin - Sun Exposed (Lower leg)
							ENSG00000197915.5	HRNR	1_152293481_A_C_b37	0.000000034	-0.57	Thyroid
							ENSG00000143631.10	FLG	1_152293481_A_C_b37	0.00000016	0.46	Nerve - Tibial
							ENSG00000237975.2	FLG-AS1	1_152293481_A_C_b37	0.00000024	0.61	Heart - Left Ventricle
							ENSG00000237975.2	FLG-AS1	1_152293481_A_C_b37	0.0000003	0.44	Lung
							ENSG00000237975.2	FLG-AS1	1_152293481_A_C_b37	0.0000004	0.47	Artery - Tibial
							ENSG00000236427.1	RP11-107M16.2	1_152293481_A_C_b37	0.00000044	-0.51	Testis
							ENSG00000197915.5	HRNR	1_152293481_A_C_b37	0.0000014	-0.81	Pituitary
							ENSG00000197915.5	HRNR	1_152293481_A_C_b37	0.0000018	-0.75	Brain - Caudate (basal ganglia)
							ENSG00000197915.5	HRNR	1_152293481_A_C_b37	0.000002	-0.56	Adipose - Visceral (Omentum)
							ENSG00000197915.5	HRNR	1_152293481_A_C_b37	0.0000022	-0.86	Brain - Anterior cingulate cortex (BA24)
							ENSG00000237975.2	FLG-AS1	1_152293481_A_C_b37	0.0000027	0.52	Esophagus - Muscularis
							ENSG00000237975.2	FLG-AS1	1_152293481_A_C_b37	0.000003	0.63	Colon - Sigmoid
							ENSG00000197915.5	HRNR	1_152293481_A_C_b37	0.0000046	-0.56	Heart - Atrial Appendage
							ENSG00000197915.5	HRNR	1_152293481_A_C_b37	0.0000058	-0.45	Lung
							ENSG00000237975.2	FLG-AS1	1_152293481_A_C_b37	0.0000062	0.51	Artery - Aorta
							ENSG00000143631.10	FLG	1_152293481_A_C_b37	0.000013	0.22	Esophagus - Mucosa
							ENSG00000143631.10	FLG	1_152293481_A_C_b37	0.000014	0.45	Artery - Aorta
							ENSG00000237975.2	FLG-AS1	1_152293481_A_C_b37	0.000019	0.34	Muscle - Skeletal
							ENSG00000237975.2	FLG-AS1	1_152293481_A_C_b37	0.000022	0.39	Adipose - Subcutaneous
							ENSG00000197915.5	HRNR	1_152293481_A_C_b37	0.000029	-0.39	Skin - Not Sun Exposed (Suprapubic)
							ENSG00000237975.2	FLG-AS1	1_152293481_A_C_b37	0.000029	0.46	Heart - Atrial Appendage
							ENSG00000237975.2	FLG-AS1	1_152293481_A_C_b37	0.000031	0.45	Adipose - Visceral (Omentum)
							ENSG00000143631.10	FLG	1_152293481_A_C_b37	0.000032	0.37	Lung
							ENSG00000197915.5	HRNR	1_152293481_A_C_b37	0.000033	-0.4	Artery - Tibial
							ENSG00000237975.2	FLG-AS1	1_152293481_A_C_b37	0.000035	0.38	Colon - Transverse
							ENSG00000237975.2	FLG-AS1	1_152293481_A_C_b37	0.000047	0.38	Skin - Not Sun Exposed (Suprapubic)
							ENSG00000197915.5	HRNR	1_152293481_A_C_b37	0.000049	-0.41	Adipose - Subcutaneous
							ENSG00000143631.10	FLG	1_152293481_A_C_b37	0.000059	-0.22	Skin - Not Sun Exposed (Suprapubic)
							ENSG00000197915.5	HRNR	1_152293481_A_C_b37	0.000068	-0.4	Nerve - Tibial
							ENSG00000237975.2	FLG-AS1	1_152293481_A_C_b37	0.000094	0.28	Skin - Sun Exposed (Lower leg)
rs3126085	152328341	rs3120661	152321926	-6415	0.81	1	ENSG00000237975.2	FLG-AS1	1_152294402_A_G_b37	0.0000000000061	0.58	Thyroid
							ENSG00000143631.10	FLG	1_152294402_A_G_b37	0.000000000011	0.53	Thyroid
							ENSG00000197915.5	HRNR	1_152294402_A_G_b37	0.000000000013	-0.64	Thyroid
							ENSG00000237975.2	FLG-AS1	1_152294402_A_G_b37	0.000000000043	0.58	Nerve - Tibial
							ENSG00000237975.2	FLG-AS1	1_152294402_A_G_b37	0.0000000051	0.51	Artery - Tibial
							ENSG00000143631.10	FLG	1_152294402_A_G_b37	0.0000000055	-0.23	Skin - Sun Exposed (Lower leg)
							ENSG00000237975.2	FLG-AS1	1_152294402_A_G_b37	0.000000011	0.63	Heart - Left Ventricle
							ENSG00000143631.10	FLG	1_152294402_A_G_b37	0.00000002	0.47	Nerve - Tibial
							ENSG00000237975.2	FLG-AS1	1_152294402_A_G_b37	0.000000027	0.47	Lung
							ENSG00000143631.10	FLG	1_152294402_A_G_b37	0.000000027	0.48	Lung
							ENSG00000197915.5	HRNR	1_152294402_A_G_b37	0.00000009	-0.51	Nerve - Tibial
							ENSG00000236427.1	RP11-107M16.2	1_152294402_A_G_b37	0.00000012	-0.48	Testis
							ENSG00000197915.5	HRNR	1_152294402_A_G_b37	0.00000015	-0.48	Artery - Tibial
							ENSG00000197915.5	HRNR	1_152294402_A_G_b37	0.00000025	-0.44	Cells - Transformed fibroblasts
							ENSG00000197915.5	HRNR	1_152294402_A_G_b37	0.00000031	-0.5	Lung
							ENSG00000197915.5	HRNR	1_152294402_A_G_b37	0.00000042	-0.52	Esophagus - Muscularis
							ENSG00000197915.5	HRNR	1_152294402_A_G_b37	0.00000049	-0.61	Testis
							ENSG00000197915.5	HRNR	1_152294402_A_G_b37	0.00000085	-0.59	Artery - Aorta
							ENSG00000237975.2	FLG-AS1	1_152294402_A_G_b37	0.0000013	0.43	Adipose - Subcutaneous
							ENSG00000197915.5	HRNR	1_152294402_A_G_b37	0.0000013	-0.8	Pituitary
							ENSG00000237975.2	FLG-AS1	1_152294402_A_G_b37	0.0000015	0.41	Colon - Transverse
							ENSG00000237975.2	FLG-AS1	1_152294402_A_G_b37	0.0000016	0.53	Artery - Aorta
							ENSG00000197915.5	HRNR	1_152294402_A_G_b37	0.0000017	-0.46	Adipose - Subcutaneous
							ENSG00000237975.2	FLG-AS1	1_152294402_A_G_b37	0.0000021	0.51	Heart - Atrial Appendage
							ENSG00000143631.10	FLG	1_152294402_A_G_b37	0.0000024	0.47	Artery - Aorta
							ENSG00000143631.10	FLG	1_152294402_A_G_b37	0.000003	0.66	Uterus
							ENSG00000237975.2	FLG-AS1	1_152294402_A_G_b37	0.0000033	0.47	Esophagus - Muscularis
							ENSG00000197915.5	HRNR	1_152294402_A_G_b37	0.0000037	-0.55	Heart - Atrial Appendage
							ENSG00000143631.10	FLG	1_152294402_A_G_b37	0.0000051	0.4	Adipose - Subcutaneous
							ENSG00000197915.5	HRNR	1_152294402_A_G_b37	0.0000066	-0.69	Brain - Caudate (basal ganglia)
							ENSG00000197915.5	HRNR	1_152294402_A_G_b37	0.0000072	-0.83	Brain - Anterior cingulate cortex (BA24)
							ENSG00000237975.2	FLG-AS1	1_152294402_A_G_b37	0.0000083	0.33	Muscle - Skeletal
							ENSG00000237975.2	FLG-AS1	1_152294402_A_G_b37	0.0000093	0.45	Adipose - Visceral (Omentum)
							ENSG00000197915.5	HRNR	1_152294402_A_G_b37	0.000013	-0.49	Adipose - Visceral (Omentum)
							ENSG00000143631.10	FLG	1_152294402_A_G_b37	0.000013	0.21	Esophagus - Mucosa
							ENSG00000237975.2	FLG-AS1	1_152294402_A_G_b37	0.000015	0.54	Colon - Sigmoid
							ENSG00000186207.4	LCE5A	1_152294402_A_G_b37	0.000023	0.7	Brain - Frontal Cortex (BA9)
							ENSG00000197915.5	HRNR	1_152294402_A_G_b37	0.000023	-0.55	Esophagus - Gastroesophageal Junction
							ENSG00000197915.5	HRNR	1_152294402_A_G_b37	0.000041	-0.42	Colon - Transverse
							ENSG00000143631.10	FLG	1_152294402_A_G_b37	0.000048	0.34	Artery - Tibial
							ENSG00000143631.10	FLG	1_152294402_A_G_b37	0.000049	-0.2	Skin - Not Sun Exposed (Suprapubic)
							ENSG00000143631.10	FLG	1_152294402_A_G_b37	0.000059	0.37	Cells - Transformed fibroblasts
rs3126085	152328341	rs1858479	152322347	-5994	0.81	1	ENSG00000143631.10	FLG	1_152294823_A_T_b37	0.0000000000033	0.57	Thyroid
							ENSG00000237975.2	FLG-AS1	1_152294823_A_T_b37	0.000000000019	0.6	Thyroid
							ENSG00000237975.2	FLG-AS1	1_152294823_A_T_b37	0.0000000008	0.58	Nerve - Tibial
							ENSG00000143631.10	FLG	1_152294823_A_T_b37	0.000000018	-0.23	Skin - Sun Exposed (Lower leg)
							ENSG00000197915.5	HRNR	1_152294823_A_T_b37	0.00000003	-0.56	Thyroid
							ENSG00000237975.2	FLG-AS1	1_152294823_A_T_b37	0.00000012	0.48	Artery - Tibial
							ENSG00000143631.10	FLG	1_152294823_A_T_b37	0.00000031	0.45	Nerve - Tibial
							ENSG00000236427.1	RP11-107M16.2	1_152294823_A_T_b37	0.00000037	-0.5	Testis
							ENSG00000197915.5	HRNR	1_152294823_A_T_b37	0.00000053	-0.61	Heart - Atrial Appendage
							ENSG00000237975.2	FLG-AS1	1_152294823_A_T_b37	0.00000071	0.58	Heart - Left Ventricle
							ENSG00000237975.2	FLG-AS1	1_152294823_A_T_b37	0.00000083	0.43	Lung
							ENSG00000197915.5	HRNR	1_152294823_A_T_b37	0.0000018	-0.76	Brain - Caudate (basal ganglia)
							ENSG00000197915.5	HRNR	1_152294823_A_T_b37	0.000002	-0.77	Pituitary
							ENSG00000197915.5	HRNR	1_152294823_A_T_b37	0.0000026	-0.54	Adipose - Visceral (Omentum)
							ENSG00000197915.5	HRNR	1_152294823_A_T_b37	0.0000041	-0.42	Skin - Not Sun Exposed (Suprapubic)
							ENSG00000197915.5	HRNR	1_152294823_A_T_b37	0.0000045	-0.61	Testis
							ENSG00000237975.2	FLG-AS1	1_152294823_A_T_b37	0.0000046	0.61	Colon - Sigmoid
							ENSG00000143631.10	FLG	1_152294823_A_T_b37	0.0000046	-0.24	Skin - Not Sun Exposed (Suprapubic)
							ENSG00000237975.2	FLG-AS1	1_152294823_A_T_b37	0.0000059	0.5	Esophagus - Muscularis
							ENSG00000143631.10	FLG	1_152294823_A_T_b37	0.0000072	0.46	Artery - Aorta
							ENSG00000197915.5	HRNR	1_152294823_A_T_b37	0.0000075	-0.45	Lung
							ENSG00000197915.5	HRNR	1_152294823_A_T_b37	0.0000076	-0.83	Brain - Anterior cingulate cortex (BA24)
							ENSG00000197915.5	HRNR	1_152294823_A_T_b37	0.0000093	-0.45	Nerve - Tibial
							ENSG00000237975.2	FLG-AS1	1_152294823_A_T_b37	0.0000094	0.39	Colon - Transverse
							ENSG00000197915.5	HRNR	1_152294823_A_T_b37	0.0000097	-0.43	Artery - Tibial
							ENSG00000237975.2	FLG-AS1	1_152294823_A_T_b37	0.000014	0.48	Heart - Atrial Appendage
							ENSG00000237975.2	FLG-AS1	1_152294823_A_T_b37	0.000014	0.45	Adipose - Visceral (Omentum)
							ENSG00000143631.10	FLG	1_152294823_A_T_b37	0.000017	0.22	Esophagus - Mucosa
							ENSG00000237975.2	FLG-AS1	1_152294823_A_T_b37	0.000018	0.48	Artery - Aorta
							ENSG00000237975.2	FLG-AS1	1_152294823_A_T_b37	0.000021	0.34	Muscle - Skeletal
							ENSG00000197915.5	HRNR	1_152294823_A_T_b37	0.000041	-0.42	Adipose - Subcutaneous
							ENSG00000237975.2	FLG-AS1	1_152294823_A_T_b37	0.000072	0.37	Adipose - Subcutaneous
rs3126085	152328341	rs12407156	152323466	-4875	0.99	1	ENSG00000237975.2	FLG-AS1	1_152295942_A_G_b37	0.0000000000027	0.67	Thyroid
							ENSG00000143631.10	FLG	1_152295942_A_G_b37	0.00000000001	0.6	Thyroid
							ENSG00000143631.10	FLG	1_152295942_A_G_b37	0.0000000053	-0.27	Skin - Sun Exposed (Lower leg)
							ENSG00000143631.10	FLG	1_152295942_A_G_b37	0.0000000072	0.57	Nerve - Tibial
							ENSG00000237975.2	FLG-AS1	1_152295942_A_G_b37	0.0000000088	0.6	Nerve - Tibial
							ENSG00000237975.2	FLG-AS1	1_152295942_A_G_b37	0.000000056	0.52	Lung
							ENSG00000197915.5	HRNR	1_152295942_A_G_b37	0.00000045	-0.56	Thyroid
							ENSG00000237975.2	FLG-AS1	1_152295942_A_G_b37	0.0000011	0.49	Artery - Tibial
							ENSG00000143536.7	CRNN	1_152295942_A_G_b37	0.000003	-0.18	Esophagus - Mucosa
							ENSG00000236427.1	RP11-107M16.2	1_152295942_A_G_b37	0.0000038	-0.51	Testis
							ENSG00000143631.10	FLG	1_152295942_A_G_b37	0.0000047	0.46	Lung
							ENSG00000197915.5	HRNR	1_152295942_A_G_b37	0.0000048	-0.8	Brain - Caudate (basal ganglia)
							ENSG00000237975.2	FLG-AS1	1_152295942_A_G_b37	0.0000081	0.44	Adipose - Subcutaneous
							ENSG00000237975.2	FLG-AS1	1_152295942_A_G_b37	0.0000086	0.59	Heart - Left Ventricle
							ENSG00000197915.5	HRNR	1_152295942_A_G_b37	0.000013	-0.79	Pituitary
							ENSG00000143631.10	FLG	1_152295942_A_G_b37	0.000013	0.49	Artery - Aorta
							ENSG00000237975.2	FLG-AS1	1_152295942_A_G_b37	0.000023	0.51	Esophagus - Muscularis
							ENSG00000197915.5	HRNR	1_152295942_A_G_b37	0.000027	-0.55	Adipose - Visceral (Omentum)
							ENSG00000237975.2	FLG-AS1	1_152295942_A_G_b37	0.000032	0.36	Muscle - Skeletal
							ENSG00000143631.10	FLG	1_152295942_A_G_b37	0.00004	0.44	Cells - Transformed fibroblasts
rs3126085	152328341	rs11204980	152323715	-4626	0.82	1	ENSG00000143631.10	FLG	1_152296191_G_C_b37	0.000000000000022	0.6	Thyroid
							ENSG00000237975.2	FLG-AS1	1_152296191_G_C_b37	0.000000000000062	0.64	Thyroid
							ENSG00000237975.2	FLG-AS1	1_152296191_G_C_b37	0.000000000014	0.61	Nerve - Tibial
							ENSG00000197915.5	HRNR	1_152296191_G_C_b37	0.0000000027	-0.58	Thyroid
							ENSG00000237975.2	FLG-AS1	1_152296191_G_C_b37	0.0000000053	0.52	Artery - Tibial
							ENSG00000237975.2	FLG-AS1	1_152296191_G_C_b37	0.000000007	0.48	Lung
							ENSG00000143631.10	FLG	1_152296191_G_C_b37	0.000000011	0.48	Nerve - Tibial
							ENSG00000143631.10	FLG	1_152296191_G_C_b37	0.000000016	-0.22	Skin - Sun Exposed (Lower leg)
							ENSG00000237975.2	FLG-AS1	1_152296191_G_C_b37	0.000000072	0.61	Heart - Left Ventricle
							ENSG00000236427.1	RP11-107M16.2	1_152296191_G_C_b37	0.00000036	-0.49	Testis
							ENSG00000237975.2	FLG-AS1	1_152296191_G_C_b37	0.0000005	0.53	Esophagus - Muscularis
							ENSG00000197915.5	HRNR	1_152296191_G_C_b37	0.00000064	-0.48	Lung
							ENSG00000197915.5	HRNR	1_152296191_G_C_b37	0.00000096	-0.57	Heart - Atrial Appendage
							ENSG00000237975.2	FLG-AS1	1_152296191_G_C_b37	0.0000013	0.43	Adipose - Subcutaneous
							ENSG00000237975.2	FLG-AS1	1_152296191_G_C_b37	0.0000018	0.48	Adipose - Visceral (Omentum)
							ENSG00000197915.5	HRNR	1_152296191_G_C_b37	0.0000018	-0.73	Brain - Caudate (basal ganglia)
							ENSG00000237975.2	FLG-AS1	1_152296191_G_C_b37	0.0000019	0.62	Colon - Sigmoid
							ENSG00000143631.10	FLG	1_152296191_G_C_b37	0.0000026	0.41	Lung
							ENSG00000237975.2	FLG-AS1	1_152296191_G_C_b37	0.0000028	0.36	Muscle - Skeletal
							ENSG00000237975.2	FLG-AS1	1_152296191_G_C_b37	0.0000029	0.4	Colon - Transverse
							ENSG00000197915.5	HRNR	1_152296191_G_C_b37	0.0000033	-0.74	Pituitary
							ENSG00000143631.10	FLG	1_152296191_G_C_b37	0.0000035	0.47	Artery - Aorta
							ENSG00000197915.5	HRNR	1_152296191_G_C_b37	0.0000038	-0.51	Adipose - Visceral (Omentum)
							ENSG00000237975.2	FLG-AS1	1_152296191_G_C_b37	0.0000048	0.48	Heart - Atrial Appendage
							ENSG00000237975.2	FLG-AS1	1_152296191_G_C_b37	0.000009	0.49	Artery - Aorta
							ENSG00000143631.10	FLG	1_152296191_G_C_b37	0.0000092	0.22	Esophagus - Mucosa
							ENSG00000143631.10	FLG	1_152296191_G_C_b37	0.000013	-0.22	Skin - Not Sun Exposed (Suprapubic)
							ENSG00000237975.2	FLG-AS1	1_152296191_G_C_b37	0.000013	0.46	Breast - Mammary Tissue
							ENSG00000197915.5	HRNR	1_152296191_G_C_b37	0.000017	-0.78	Brain - Anterior cingulate cortex (BA24)
							ENSG00000197915.5	HRNR	1_152296191_G_C_b37	0.000022	-0.46	Esophagus - Muscularis
							ENSG00000197915.5	HRNR	1_152296191_G_C_b37	0.000025	-0.55	Testis
							ENSG00000197915.5	HRNR	1_152296191_G_C_b37	0.00003	-0.41	Nerve - Tibial
							ENSG00000237975.2	FLG-AS1	1_152296191_G_C_b37	0.000054	0.28	Skin - Sun Exposed (Lower leg)
							ENSG00000143631.10	FLG	1_152296191_G_C_b37	0.000056	0.36	Adipose - Subcutaneous
							ENSG00000197915.5	HRNR	1_152296191_G_C_b37	0.000058	-0.35	Cells - Transformed fibroblasts
							ENSG00000197915.5	HRNR	1_152296191_G_C_b37	0.000075	-0.37	Artery - Tibial
rs3126085	152328341	rs34047456	152324097	-4244	0.82	1	ENSG00000143631.10	FLG	1_152296573_TA_T_b37	0.000000000000013	0.59	Thyroid
							ENSG00000237975.2	FLG-AS1	1_152296573_TA_T_b37	0.000000000000045	0.63	Thyroid
							ENSG00000237975.2	FLG-AS1	1_152296573_TA_T_b37	0.000000000052	0.57	Nerve - Tibial
							ENSG00000197915.5	HRNR	1_152296573_TA_T_b37	0.00000000064	-0.59	Thyroid
							ENSG00000143631.10	FLG	1_152296573_TA_T_b37	0.0000000076	0.47	Nerve - Tibial
							ENSG00000143631.10	FLG	1_152296573_TA_T_b37	0.000000011	-0.22	Skin - Sun Exposed (Lower leg)
							ENSG00000237975.2	FLG-AS1	1_152296573_TA_T_b37	0.000000022	0.46	Lung
							ENSG00000237975.2	FLG-AS1	1_152296573_TA_T_b37	0.000000054	0.47	Artery - Tibial
							ENSG00000237975.2	FLG-AS1	1_152296573_TA_T_b37	0.00000017	0.58	Heart - Left Ventricle
							ENSG00000236427.1	RP11-107M16.2	1_152296573_TA_T_b37	0.00000019	-0.5	Testis
							ENSG00000197915.5	HRNR	1_152296573_TA_T_b37	0.00000027	-0.58	Heart - Atrial Appendage
							ENSG00000197915.5	HRNR	1_152296573_TA_T_b37	0.00000031	-0.49	Lung
							ENSG00000197915.5	HRNR	1_152296573_TA_T_b37	0.00000036	-0.55	Adipose - Visceral (Omentum)
							ENSG00000237975.2	FLG-AS1	1_152296573_TA_T_b37	0.00000067	0.51	Esophagus - Muscularis
							ENSG00000237975.2	FLG-AS1	1_152296573_TA_T_b37	0.00000084	0.43	Adipose - Subcutaneous
							ENSG00000237975.2	FLG-AS1	1_152296573_TA_T_b37	0.0000015	0.47	Adipose - Visceral (Omentum)
							ENSG00000143631.10	FLG	1_152296573_TA_T_b37	0.0000017	0.47	Artery - Aorta
							ENSG00000237975.2	FLG-AS1	1_152296573_TA_T_b37	0.0000022	0.4	Colon - Transverse
							ENSG00000237975.2	FLG-AS1	1_152296573_TA_T_b37	0.0000022	0.6	Colon - Sigmoid
							ENSG00000197915.5	HRNR	1_152296573_TA_T_b37	0.0000029	-0.7	Brain - Caudate (basal ganglia)
							ENSG00000197915.5	HRNR	1_152296573_TA_T_b37	0.0000031	-0.74	Pituitary
							ENSG00000143631.10	FLG	1_152296573_TA_T_b37	0.0000048	0.39	Lung
							ENSG00000143631.10	FLG	1_152296573_TA_T_b37	0.0000048	0.22	Esophagus - Mucosa
							ENSG00000197915.5	HRNR	1_152296573_TA_T_b37	0.0000063	-0.81	Brain - Anterior cingulate cortex (BA24)
							ENSG00000197915.5	HRNR	1_152296573_TA_T_b37	0.000009	-0.42	Nerve - Tibial
							ENSG00000237975.2	FLG-AS1	1_152296573_TA_T_b37	0.000011	0.45	Heart - Atrial Appendage
							ENSG00000197915.5	HRNR	1_152296573_TA_T_b37	0.000011	-0.47	Esophagus - Muscularis
							ENSG00000237975.2	FLG-AS1	1_152296573_TA_T_b37	0.000011	0.45	Breast - Mammary Tissue
							ENSG00000197915.5	HRNR	1_152296573_TA_T_b37	0.000012	-0.57	Testis
							ENSG00000237975.2	FLG-AS1	1_152296573_TA_T_b37	0.000013	0.33	Muscle - Skeletal
							ENSG00000143631.10	FLG	1_152296573_TA_T_b37	0.000014	0.39	Adipose - Visceral (Omentum)
							ENSG00000237975.2	FLG-AS1	1_152296573_TA_T_b37	0.000017	0.47	Artery - Aorta
							ENSG00000197915.5	HRNR	1_152296573_TA_T_b37	0.000025	-0.39	Artery - Tibial
							ENSG00000237975.2	FLG-AS1	1_152296573_TA_T_b37	0.000026	0.29	Skin - Sun Exposed (Lower leg)
							ENSG00000197915.5	HRNR	1_152296573_TA_T_b37	0.00003	-0.43	Colon - Transverse
							ENSG00000143631.10	FLG	1_152296573_TA_T_b37	0.000035	0.47	Esophagus - Gastroesophageal Junction
							ENSG00000237975.2	FLG-AS1	1_152296573_TA_T_b37	0.000035	0.35	Skin - Not Sun Exposed (Suprapubic)
							ENSG00000197915.5	HRNR	1_152296573_TA_T_b37	0.000036	-0.4	Adipose - Subcutaneous
							ENSG00000197915.5	HRNR	1_152296573_TA_T_b37	0.000038	-0.36	Skin - Not Sun Exposed (Suprapubic)
							ENSG00000197915.5	HRNR	1_152296573_TA_T_b37	0.000044	-0.35	Cells - Transformed fibroblasts
							ENSG00000143631.10	FLG	1_152296573_TA_T_b37	0.000045	0.36	Adipose - Subcutaneous
rs3126085	152328341	rs6587666	152324387	-3954	0.82	1	ENSG00000143631.10	FLG	1_152296863_C_T_b37	0.00000000000002	0.59	Thyroid
							ENSG00000237975.2	FLG-AS1	1_152296863_C_T_b37	0.000000000000067	0.62	Thyroid
							ENSG00000237975.2	FLG-AS1	1_152296863_C_T_b37	0.000000000052	0.57	Nerve - Tibial
							ENSG00000197915.5	HRNR	1_152296863_C_T_b37	0.00000000059	-0.59	Thyroid
							ENSG00000143631.10	FLG	1_152296863_C_T_b37	0.0000000076	0.47	Nerve - Tibial
							ENSG00000143631.10	FLG	1_152296863_C_T_b37	0.0000000097	-0.22	Skin - Sun Exposed (Lower leg)
							ENSG00000237975.2	FLG-AS1	1_152296863_C_T_b37	0.000000022	0.46	Lung
							ENSG00000237975.2	FLG-AS1	1_152296863_C_T_b37	0.000000054	0.47	Artery - Tibial
							ENSG00000237975.2	FLG-AS1	1_152296863_C_T_b37	0.00000017	0.58	Heart - Left Ventricle
							ENSG00000236427.1	RP11-107M16.2	1_152296863_C_T_b37	0.00000018	-0.51	Testis
							ENSG00000197915.5	HRNR	1_152296863_C_T_b37	0.00000022	-0.59	Heart - Atrial Appendage
							ENSG00000197915.5	HRNR	1_152296863_C_T_b37	0.00000031	-0.49	Lung
							ENSG00000197915.5	HRNR	1_152296863_C_T_b37	0.00000032	-0.55	Adipose - Visceral (Omentum)
							ENSG00000237975.2	FLG-AS1	1_152296863_C_T_b37	0.00000083	0.51	Esophagus - Muscularis
							ENSG00000237975.2	FLG-AS1	1_152296863_C_T_b37	0.00000084	0.43	Adipose - Subcutaneous
							ENSG00000143631.10	FLG	1_152296863_C_T_b37	0.0000017	0.47	Artery - Aorta
							ENSG00000237975.2	FLG-AS1	1_152296863_C_T_b37	0.0000021	0.47	Adipose - Visceral (Omentum)
							ENSG00000237975.2	FLG-AS1	1_152296863_C_T_b37	0.0000022	0.4	Colon - Transverse
							ENSG00000197915.5	HRNR	1_152296863_C_T_b37	0.0000029	-0.74	Pituitary
							ENSG00000237975.2	FLG-AS1	1_152296863_C_T_b37	0.0000029	0.59	Colon - Sigmoid
							ENSG00000197915.5	HRNR	1_152296863_C_T_b37	0.0000029	-0.7	Brain - Caudate (basal ganglia)
							ENSG00000143631.10	FLG	1_152296863_C_T_b37	0.0000046	0.22	Esophagus - Mucosa
							ENSG00000143631.10	FLG	1_152296863_C_T_b37	0.0000048	0.39	Lung
							ENSG00000197915.5	HRNR	1_152296863_C_T_b37	0.0000063	-0.81	Brain - Anterior cingulate cortex (BA24)
							ENSG00000197915.5	HRNR	1_152296863_C_T_b37	0.000009	-0.42	Nerve - Tibial
							ENSG00000197915.5	HRNR	1_152296863_C_T_b37	0.000011	-0.47	Esophagus - Muscularis
							ENSG00000197915.5	HRNR	1_152296863_C_T_b37	0.000012	-0.57	Testis
							ENSG00000237975.2	FLG-AS1	1_152296863_C_T_b37	0.000012	0.45	Heart - Atrial Appendage
							ENSG00000237975.2	FLG-AS1	1_152296863_C_T_b37	0.000013	0.45	Breast - Mammary Tissue
							ENSG00000237975.2	FLG-AS1	1_152296863_C_T_b37	0.000013	0.33	Muscle - Skeletal
							ENSG00000143631.10	FLG	1_152296863_C_T_b37	0.000016	0.39	Adipose - Visceral (Omentum)
							ENSG00000237975.2	FLG-AS1	1_152296863_C_T_b37	0.000017	0.47	Artery - Aorta
							ENSG00000197915.5	HRNR	1_152296863_C_T_b37	0.000025	-0.39	Artery - Tibial
							ENSG00000237975.2	FLG-AS1	1_152296863_C_T_b37	0.000026	0.29	Skin - Sun Exposed (Lower leg)
							ENSG00000197915.5	HRNR	1_152296863_C_T_b37	0.00003	-0.43	Colon - Transverse
							ENSG00000197915.5	HRNR	1_152296863_C_T_b37	0.000034	-0.36	Skin - Not Sun Exposed (Suprapubic)
							ENSG00000197915.5	HRNR	1_152296863_C_T_b37	0.000036	-0.4	Adipose - Subcutaneous
							ENSG00000143631.10	FLG	1_152296863_C_T_b37	0.000036	0.47	Esophagus - Gastroesophageal Junction
							ENSG00000197915.5	HRNR	1_152296863_C_T_b37	0.000041	-0.35	Cells - Transformed fibroblasts
							ENSG00000237975.2	FLG-AS1	1_152296863_C_T_b37	0.000043	0.35	Skin - Not Sun Exposed (Suprapubic)
							ENSG00000143631.10	FLG	1_152296863_C_T_b37	0.000045	0.36	Adipose - Subcutaneous
rs3126085	152328341	rs6681457	152324641	-3700	0.81	0.99	ENSG00000237975.2	FLG-AS1	1_152297117_C_T_b37	0.0000000000001	0.65	Thyroid
							ENSG00000143631.10	FLG	1_152297117_C_T_b37	0.00000000000021	0.59	Thyroid
							ENSG00000237975.2	FLG-AS1	1_152297117_C_T_b37	0.000000000015	0.62	Nerve - Tibial
							ENSG00000197915.5	HRNR	1_152297117_C_T_b37	0.0000000004	-0.62	Thyroid
							ENSG00000143631.10	FLG	1_152297117_C_T_b37	0.0000000053	-0.24	Skin - Sun Exposed (Lower leg)
							ENSG00000143631.10	FLG	1_152297117_C_T_b37	0.0000000064	0.5	Nerve - Tibial
							ENSG00000237975.2	FLG-AS1	1_152297117_C_T_b37	0.000000014	0.49	Lung
							ENSG00000237975.2	FLG-AS1	1_152297117_C_T_b37	0.00000021	0.47	Adipose - Subcutaneous
							ENSG00000237975.2	FLG-AS1	1_152297117_C_T_b37	0.00000022	0.6	Heart - Left Ventricle
							ENSG00000236427.1	RP11-107M16.2	1_152297117_C_T_b37	0.00000024	-0.52	Testis
							ENSG00000197915.5	HRNR	1_152297117_C_T_b37	0.00000026	-0.6	Adipose - Visceral (Omentum)
							ENSG00000237975.2	FLG-AS1	1_152297117_C_T_b37	0.00000038	0.47	Artery - Tibial
							ENSG00000197915.5	HRNR	1_152297117_C_T_b37	0.00000045	-0.51	Lung
							ENSG00000197915.5	HRNR	1_152297117_C_T_b37	0.00000058	-0.6	Heart - Atrial Appendage
							ENSG00000197915.5	HRNR	1_152297117_C_T_b37	0.000001	-0.77	Brain - Caudate (basal ganglia)
							ENSG00000237975.2	FLG-AS1	1_152297117_C_T_b37	0.0000012	0.53	Esophagus - Muscularis
							ENSG00000143631.10	FLG	1_152297117_C_T_b37	0.0000013	0.44	Lung
							ENSG00000143631.10	FLG	1_152297117_C_T_b37	0.0000013	0.73	Uterus
							ENSG00000237975.2	FLG-AS1	1_152297117_C_T_b37	0.0000017	0.51	Adipose - Visceral (Omentum)
							ENSG00000237975.2	FLG-AS1	1_152297117_C_T_b37	0.0000023	0.43	Colon - Transverse
							ENSG00000197915.5	HRNR	1_152297117_C_T_b37	0.0000043	-0.77	Pituitary
							ENSG00000143631.10	FLG	1_152297117_C_T_b37	0.0000076	0.44	Adipose - Visceral (Omentum)
							ENSG00000197915.5	HRNR	1_152297117_C_T_b37	0.000008	-0.6	Testis
							ENSG00000197915.5	HRNR	1_152297117_C_T_b37	0.0000088	-0.49	Esophagus - Muscularis
							ENSG00000197915.5	HRNR	1_152297117_C_T_b37	0.000011	-0.44	Nerve - Tibial
							ENSG00000237975.2	FLG-AS1	1_152297117_C_T_b37	0.000012	0.48	Breast - Mammary Tissue
							ENSG00000143631.10	FLG	1_152297117_C_T_b37	0.000013	0.45	Artery - Aorta
							ENSG00000237975.2	FLG-AS1	1_152297117_C_T_b37	0.000013	0.47	Heart - Atrial Appendage
							ENSG00000143631.10	FLG	1_152297117_C_T_b37	0.000014	0.22	Esophagus - Mucosa
							ENSG00000237975.2	FLG-AS1	1_152297117_C_T_b37	0.000016	0.33	Muscle - Skeletal
							ENSG00000197915.5	HRNR	1_152297117_C_T_b37	0.000023	-0.81	Brain - Anterior cingulate cortex (BA24)
							ENSG00000237975.2	FLG-AS1	1_152297117_C_T_b37	0.000025	0.54	Colon - Sigmoid
							ENSG00000237975.2	FLG-AS1	1_152297117_C_T_b37	0.000028	0.47	Artery - Aorta
							ENSG00000197915.5	HRNR	1_152297117_C_T_b37	0.000041	-0.37	Cells - Transformed fibroblasts
							ENSG00000143631.10	FLG	1_152297117_C_T_b37	0.000043	0.38	Adipose - Subcutaneous
							ENSG00000237975.2	FLG-AS1	1_152297117_C_T_b37	0.000061	0.36	Skin - Not Sun Exposed (Suprapubic)
							ENSG00000237975.2	FLG-AS1	1_152297117_C_T_b37	0.000065	0.29	Skin - Sun Exposed (Lower leg)
rs3126085	152328341	rs12407553	152325041	-3300	0.82	1	ENSG00000143631.10	FLG	1_152297517_A_G_b37	0.000000000000013	0.59	Thyroid
							ENSG00000237975.2	FLG-AS1	1_152297517_A_G_b37	0.000000000000039	0.63	Thyroid
							ENSG00000237975.2	FLG-AS1	1_152297517_A_G_b37	0.000000000052	0.57	Nerve - Tibial
							ENSG00000197915.5	HRNR	1_152297517_A_G_b37	0.0000000005	-0.6	Thyroid
							ENSG00000143631.10	FLG	1_152297517_A_G_b37	0.0000000076	0.47	Nerve - Tibial
							ENSG00000143631.10	FLG	1_152297517_A_G_b37	0.000000011	-0.22	Skin - Sun Exposed (Lower leg)
							ENSG00000237975.2	FLG-AS1	1_152297517_A_G_b37	0.000000022	0.46	Lung
							ENSG00000237975.2	FLG-AS1	1_152297517_A_G_b37	0.000000088	0.47	Artery - Tibial
							ENSG00000237975.2	FLG-AS1	1_152297517_A_G_b37	0.00000017	0.58	Heart - Left Ventricle
							ENSG00000236427.1	RP11-107M16.2	1_152297517_A_G_b37	0.00000019	-0.51	Testis
							ENSG00000197915.5	HRNR	1_152297517_A_G_b37	0.00000027	-0.58	Heart - Atrial Appendage
							ENSG00000197915.5	HRNR	1_152297517_A_G_b37	0.00000031	-0.49	Lung
							ENSG00000197915.5	HRNR	1_152297517_A_G_b37	0.00000039	-0.55	Adipose - Visceral (Omentum)
							ENSG00000237975.2	FLG-AS1	1_152297517_A_G_b37	0.00000084	0.43	Adipose - Subcutaneous
							ENSG00000237975.2	FLG-AS1	1_152297517_A_G_b37	0.00000097	0.51	Esophagus - Muscularis
							ENSG00000237975.2	FLG-AS1	1_152297517_A_G_b37	0.0000018	0.47	Adipose - Visceral (Omentum)
							ENSG00000237975.2	FLG-AS1	1_152297517_A_G_b37	0.0000022	0.4	Colon - Transverse
							ENSG00000237975.2	FLG-AS1	1_152297517_A_G_b37	0.0000022	0.6	Colon - Sigmoid
							ENSG00000143631.10	FLG	1_152297517_A_G_b37	0.0000024	0.47	Artery - Aorta
							ENSG00000197915.5	HRNR	1_152297517_A_G_b37	0.0000029	-0.7	Brain - Caudate (basal ganglia)
							ENSG00000197915.5	HRNR	1_152297517_A_G_b37	0.0000031	-0.74	Pituitary
							ENSG00000143631.10	FLG	1_152297517_A_G_b37	0.0000037	0.22	Esophagus - Mucosa
							ENSG00000143631.10	FLG	1_152297517_A_G_b37	0.0000048	0.39	Lung
							ENSG00000197915.5	HRNR	1_152297517_A_G_b37	0.0000063	-0.81	Brain - Anterior cingulate cortex (BA24)
							ENSG00000197915.5	HRNR	1_152297517_A_G_b37	0.000009	-0.42	Nerve - Tibial
							ENSG00000237975.2	FLG-AS1	1_152297517_A_G_b37	0.000011	0.45	Heart - Atrial Appendage
							ENSG00000197915.5	HRNR	1_152297517_A_G_b37	0.000011	-0.47	Esophagus - Muscularis
							ENSG00000237975.2	FLG-AS1	1_152297517_A_G_b37	0.000011	0.45	Breast - Mammary Tissue
							ENSG00000143631.10	FLG	1_152297517_A_G_b37	0.000012	0.4	Adipose - Visceral (Omentum)
							ENSG00000197915.5	HRNR	1_152297517_A_G_b37	0.000012	-0.57	Testis
							ENSG00000237975.2	FLG-AS1	1_152297517_A_G_b37	0.000013	0.33	Muscle - Skeletal
							ENSG00000237975.2	FLG-AS1	1_152297517_A_G_b37	0.000018	0.47	Artery - Aorta
							ENSG00000237975.2	FLG-AS1	1_152297517_A_G_b37	0.000026	0.29	Skin - Sun Exposed (Lower leg)
							ENSG00000197915.5	HRNR	1_152297517_A_G_b37	0.000027	-0.39	Artery - Tibial
							ENSG00000197915.5	HRNR	1_152297517_A_G_b37	0.00003	-0.43	Colon - Transverse
							ENSG00000197915.5	HRNR	1_152297517_A_G_b37	0.000036	-0.4	Adipose - Subcutaneous
							ENSG00000237975.2	FLG-AS1	1_152297517_A_G_b37	0.000042	0.35	Skin - Not Sun Exposed (Suprapubic)
							ENSG00000197915.5	HRNR	1_152297517_A_G_b37	0.000042	-0.36	Skin - Not Sun Exposed (Suprapubic)
							ENSG00000197915.5	HRNR	1_152297517_A_G_b37	0.000044	-0.35	Cells - Transformed fibroblasts
							ENSG00000143631.10	FLG	1_152297517_A_G_b37	0.000045	0.36	Adipose - Subcutaneous
rs3126085	152328341	rs11204981	152325736	-2605	0.82	1	ENSG00000143631.10	FLG	1_152298212_G_A_b37	0.000000000000013	0.59	Thyroid
							ENSG00000237975.2	FLG-AS1	1_152298212_G_A_b37	0.000000000000042	0.63	Thyroid
							ENSG00000237975.2	FLG-AS1	1_152298212_G_A_b37	0.000000000035	0.58	Nerve - Tibial
							ENSG00000197915.5	HRNR	1_152298212_G_A_b37	0.00000000053	-0.59	Thyroid
							ENSG00000143631.10	FLG	1_152298212_G_A_b37	0.0000000087	0.47	Nerve - Tibial
							ENSG00000143631.10	FLG	1_152298212_G_A_b37	0.000000017	-0.22	Skin - Sun Exposed (Lower leg)
							ENSG00000237975.2	FLG-AS1	1_152298212_G_A_b37	0.000000025	0.46	Lung
							ENSG00000237975.2	FLG-AS1	1_152298212_G_A_b37	0.000000061	0.47	Artery - Tibial
							ENSG00000237975.2	FLG-AS1	1_152298212_G_A_b37	0.00000016	0.58	Heart - Left Ventricle
							ENSG00000236427.1	RP11-107M16.2	1_152298212_G_A_b37	0.00000019	-0.5	Testis
							ENSG00000197915.5	HRNR	1_152298212_G_A_b37	0.00000035	-0.48	Lung
							ENSG00000197915.5	HRNR	1_152298212_G_A_b37	0.00000041	-0.55	Adipose - Visceral (Omentum)
							ENSG00000197915.5	HRNR	1_152298212_G_A_b37	0.00000066	-0.57	Heart - Atrial Appendage
							ENSG00000237975.2	FLG-AS1	1_152298212_G_A_b37	0.00000074	0.52	Esophagus - Muscularis
							ENSG00000237975.2	FLG-AS1	1_152298212_G_A_b37	0.0000011	0.43	Adipose - Subcutaneous
							ENSG00000143631.10	FLG	1_152298212_G_A_b37	0.0000017	0.47	Artery - Aorta
							ENSG00000237975.2	FLG-AS1	1_152298212_G_A_b37	0.0000021	0.6	Colon - Sigmoid
							ENSG00000237975.2	FLG-AS1	1_152298212_G_A_b37	0.0000023	0.47	Adipose - Visceral (Omentum)
							ENSG00000197915.5	HRNR	1_152298212_G_A_b37	0.0000029	-0.7	Brain - Caudate (basal ganglia)
							ENSG00000197915.5	HRNR	1_152298212_G_A_b37	0.000003	-0.74	Pituitary
							ENSG00000237975.2	FLG-AS1	1_152298212_G_A_b37	0.0000033	0.4	Colon - Transverse
							ENSG00000143631.10	FLG	1_152298212_G_A_b37	0.0000048	0.39	Lung
							ENSG00000197915.5	HRNR	1_152298212_G_A_b37	0.000006	-0.43	Nerve - Tibial
							ENSG00000197915.5	HRNR	1_152298212_G_A_b37	0.0000063	-0.81	Brain - Anterior cingulate cortex (BA24)
							ENSG00000197915.5	HRNR	1_152298212_G_A_b37	0.000011	-0.47	Esophagus - Muscularis
							ENSG00000237975.2	FLG-AS1	1_152298212_G_A_b37	0.000011	0.45	Breast - Mammary Tissue
							ENSG00000143631.10	FLG	1_152298212_G_A_b37	0.000011	0.21	Esophagus - Mucosa
							ENSG00000197915.5	HRNR	1_152298212_G_A_b37	0.000012	-0.57	Testis
							ENSG00000237975.2	FLG-AS1	1_152298212_G_A_b37	0.000012	0.45	Heart - Atrial Appendage
							ENSG00000237975.2	FLG-AS1	1_152298212_G_A_b37	0.000014	0.33	Muscle - Skeletal
							ENSG00000237975.2	FLG-AS1	1_152298212_G_A_b37	0.000018	0.47	Artery - Aorta
							ENSG00000197915.5	HRNR	1_152298212_G_A_b37	0.000019	-0.44	Colon - Transverse
							ENSG00000237975.2	FLG-AS1	1_152298212_G_A_b37	0.000027	0.29	Skin - Sun Exposed (Lower leg)
							ENSG00000197915.5	HRNR	1_152298212_G_A_b37	0.000029	-0.38	Artery - Tibial
							ENSG00000237975.2	FLG-AS1	1_152298212_G_A_b37	0.00003	0.36	Skin - Not Sun Exposed (Suprapubic)
							ENSG00000197915.5	HRNR	1_152298212_G_A_b37	0.000031	-0.4	Adipose - Subcutaneous
							ENSG00000197915.5	HRNR	1_152298212_G_A_b37	0.000031	-0.36	Skin - Not Sun Exposed (Suprapubic)
							ENSG00000197915.5	HRNR	1_152298212_G_A_b37	0.000031	-0.53	Esophagus - Gastroesophageal Junction
							ENSG00000143631.10	FLG	1_152298212_G_A_b37	0.000032	0.38	Adipose - Visceral (Omentum)
							ENSG00000197915.5	HRNR	1_152298212_G_A_b37	0.00006	-0.34	Cells - Transformed fibroblasts
							ENSG00000143631.10	FLG	1_152298212_G_A_b37	0.000065	0.36	Adipose - Subcutaneous
rs3126085	152328341	rs11586114	152327291	-1050	0.99	1	ENSG00000237975.2	FLG-AS1	1_152299767_G_A_b37	0.0000000000022	0.66	Thyroid
							ENSG00000143631.10	FLG	1_152299767_G_A_b37	0.0000000000069	0.59	Thyroid
							ENSG00000143631.10	FLG	1_152299767_G_A_b37	0.0000000018	0.57	Nerve - Tibial
							ENSG00000237975.2	FLG-AS1	1_152299767_G_A_b37	0.000000015	0.58	Nerve - Tibial
							ENSG00000143631.10	FLG	1_152299767_G_A_b37	0.000000026	-0.25	Skin - Sun Exposed (Lower leg)
							ENSG00000237975.2	FLG-AS1	1_152299767_G_A_b37	0.000000044	0.51	Lung
							ENSG00000197915.5	HRNR	1_152299767_G_A_b37	0.000000079	-0.58	Thyroid
							ENSG00000236427.1	RP11-107M16.2	1_152299767_G_A_b37	0.000004	-0.51	Testis
							ENSG00000197915.5	HRNR	1_152299767_G_A_b37	0.000004	-0.58	Adipose - Visceral (Omentum)
							ENSG00000143631.10	FLG	1_152299767_G_A_b37	0.0000041	0.5	Artery - Aorta
							ENSG00000143631.10	FLG	1_152299767_G_A_b37	0.0000041	0.45	Lung
							ENSG00000237975.2	FLG-AS1	1_152299767_G_A_b37	0.0000045	0.44	Adipose - Subcutaneous
							ENSG00000237975.2	FLG-AS1	1_152299767_G_A_b37	0.0000045	0.46	Artery - Tibial
							ENSG00000197915.5	HRNR	1_152299767_G_A_b37	0.0000048	-0.8	Brain - Caudate (basal ganglia)
							ENSG00000143536.7	CRNN	1_152299767_G_A_b37	0.0000056	-0.16	Esophagus - Mucosa
							ENSG00000197915.5	HRNR	1_152299767_G_A_b37	0.000015	-0.77	Pituitary
							ENSG00000237975.2	FLG-AS1	1_152299767_G_A_b37	0.000024	0.55	Heart - Left Ventricle
							ENSG00000237975.2	FLG-AS1	1_152299767_G_A_b37	0.000037	0.48	Esophagus - Muscularis
							ENSG00000227415.1	RP1-91G5.3	1_152299767_G_A_b37	0.000051	0.4	Skin - Sun Exposed (Lower leg)
							ENSG00000237975.2	FLG-AS1	1_152299767_G_A_b37	0.000065	0.34	Muscle - Skeletal
rs3126085	152328341	rs11584427	152327312	-1029	0.99	1	ENSG00000237975.2	FLG-AS1	1_152299788_A_G_b37	0.0000000000022	0.66	Thyroid
							ENSG00000143631.10	FLG	1_152299788_A_G_b37	0.0000000000069	0.59	Thyroid
							ENSG00000143631.10	FLG	1_152299788_A_G_b37	0.0000000018	0.57	Nerve - Tibial
							ENSG00000237975.2	FLG-AS1	1_152299788_A_G_b37	0.000000015	0.58	Nerve - Tibial
							ENSG00000143631.10	FLG	1_152299788_A_G_b37	0.000000026	-0.25	Skin - Sun Exposed (Lower leg)
							ENSG00000237975.2	FLG-AS1	1_152299788_A_G_b37	0.000000044	0.51	Lung
							ENSG00000197915.5	HRNR	1_152299788_A_G_b37	0.000000079	-0.58	Thyroid
							ENSG00000236427.1	RP11-107M16.2	1_152299788_A_G_b37	0.000004	-0.51	Testis
							ENSG00000197915.5	HRNR	1_152299788_A_G_b37	0.000004	-0.58	Adipose - Visceral (Omentum)
							ENSG00000143631.10	FLG	1_152299788_A_G_b37	0.0000041	0.5	Artery - Aorta
							ENSG00000143631.10	FLG	1_152299788_A_G_b37	0.0000041	0.45	Lung
							ENSG00000237975.2	FLG-AS1	1_152299788_A_G_b37	0.0000045	0.44	Adipose - Subcutaneous
							ENSG00000237975.2	FLG-AS1	1_152299788_A_G_b37	0.0000045	0.46	Artery - Tibial
							ENSG00000197915.5	HRNR	1_152299788_A_G_b37	0.0000048	-0.8	Brain - Caudate (basal ganglia)
							ENSG00000143536.7	CRNN	1_152299788_A_G_b37	0.0000056	-0.16	Esophagus - Mucosa
							ENSG00000197915.5	HRNR	1_152299788_A_G_b37	0.000015	-0.77	Pituitary
							ENSG00000237975.2	FLG-AS1	1_152299788_A_G_b37	0.000024	0.55	Heart - Left Ventricle
							ENSG00000237975.2	FLG-AS1	1_152299788_A_G_b37	0.000037	0.48	Esophagus - Muscularis
							ENSG00000227415.1	RP1-91G5.3	1_152299788_A_G_b37	0.000051	0.4	Skin - Sun Exposed (Lower leg)
							ENSG00000237975.2	FLG-AS1	1_152299788_A_G_b37	0.000065	0.34	Muscle - Skeletal
rs3126085	152328341	rs1858480	152329259	918	0.81	1	ENSG00000237975.2	FLG-AS1	1_152301735_A_G_b37	0.000000000000016	0.6	Thyroid
							ENSG00000197915.5	HRNR	1_152301735_A_G_b37	0.000000000000091	-0.67	Thyroid
							ENSG00000143631.10	FLG	1_152301735_A_G_b37	0.00000000000075	0.52	Thyroid
							ENSG00000237975.2	FLG-AS1	1_152301735_A_G_b37	0.0000000000012	0.6	Nerve - Tibial
							ENSG00000143631.10	FLG	1_152301735_A_G_b37	0.00000000053	0.49	Nerve - Tibial
							ENSG00000237975.2	FLG-AS1	1_152301735_A_G_b37	0.0000000012	0.48	Lung
							ENSG00000197915.5	HRNR	1_152301735_A_G_b37	0.0000000018	-0.55	Lung
							ENSG00000197915.5	HRNR	1_152301735_A_G_b37	0.0000000034	-0.54	Nerve - Tibial
							ENSG00000236427.1	RP11-107M16.2	1_152301735_A_G_b37	0.0000000037	-0.52	Testis
							ENSG00000143631.10	FLG	1_152301735_A_G_b37	0.000000007	-0.22	Skin - Sun Exposed (Lower leg)
							ENSG00000237975.2	FLG-AS1	1_152301735_A_G_b37	0.00000001	0.61	Heart - Left Ventricle
							ENSG00000197915.5	HRNR	1_152301735_A_G_b37	0.000000027	-0.66	Testis
							ENSG00000197915.5	HRNR	1_152301735_A_G_b37	0.000000047	-0.53	Esophagus - Muscularis
							ENSG00000237975.2	FLG-AS1	1_152301735_A_G_b37	0.000000056	0.45	Artery - Tibial
							ENSG00000237975.2	FLG-AS1	1_152301735_A_G_b37	0.000000068	0.42	Colon - Transverse
							ENSG00000237975.2	FLG-AS1	1_152301735_A_G_b37	0.000000073	0.53	Heart - Atrial Appendage
							ENSG00000197915.5	HRNR	1_152301735_A_G_b37	0.000000084	-0.46	Artery - Tibial
							ENSG00000143631.10	FLG	1_152301735_A_G_b37	0.000000084	0.44	Lung
							ENSG00000197915.5	HRNR	1_152301735_A_G_b37	0.00000013	-0.42	Cells - Transformed fibroblasts
							ENSG00000197915.5	HRNR	1_152301735_A_G_b37	0.00000021	-0.48	Adipose - Subcutaneous
							ENSG00000237975.2	FLG-AS1	1_152301735_A_G_b37	0.00000026	0.55	Artery - Aorta
							ENSG00000143631.10	FLG	1_152301735_A_G_b37	0.00000032	0.49	Artery - Aorta
							ENSG00000197915.5	HRNR	1_152301735_A_G_b37	0.00000051	-0.56	Heart - Atrial Appendage
							ENSG00000237975.2	FLG-AS1	1_152301735_A_G_b37	0.00000055	0.42	Adipose - Subcutaneous
							ENSG00000237975.2	FLG-AS1	1_152301735_A_G_b37	0.00000058	0.48	Esophagus - Muscularis
							ENSG00000197915.5	HRNR	1_152301735_A_G_b37	0.00000094	-0.51	Adipose - Visceral (Omentum)
							ENSG00000237975.2	FLG-AS1	1_152301735_A_G_b37	0.0000015	0.34	Muscle - Skeletal
							ENSG00000197915.5	HRNR	1_152301735_A_G_b37	0.0000018	-0.88	Brain - Anterior cingulate cortex (BA24)
							ENSG00000197915.5	HRNR	1_152301735_A_G_b37	0.0000024	-0.55	Artery - Aorta
							ENSG00000197915.5	HRNR	1_152301735_A_G_b37	0.0000029	-0.76	Pituitary
							ENSG00000237975.2	FLG-AS1	1_152301735_A_G_b37	0.0000031	0.44	Adipose - Visceral (Omentum)
							ENSG00000237975.2	FLG-AS1	1_152301735_A_G_b37	0.0000032	0.44	Breast - Mammary Tissue
							ENSG00000197915.5	HRNR	1_152301735_A_G_b37	0.0000039	-0.69	Brain - Caudate (basal ganglia)
							ENSG00000197915.5	HRNR	1_152301735_A_G_b37	0.0000041	-0.44	Colon - Transverse
							ENSG00000197915.5	HRNR	1_152301735_A_G_b37	0.0000042	-0.58	Pancreas
							ENSG00000143631.10	FLG	1_152301735_A_G_b37	0.0000067	0.58	Uterus
							ENSG00000197915.5	HRNR	1_152301735_A_G_b37	0.0000088	-0.51	Breast - Mammary Tissue
							ENSG00000237975.2	FLG-AS1	1_152301735_A_G_b37	0.000018	0.27	Esophagus - Mucosa
							ENSG00000237975.2	FLG-AS1	1_152301735_A_G_b37	0.000023	0.5	Colon - Sigmoid
							ENSG00000237975.2	FLG-AS1	1_152301735_A_G_b37	0.000028	0.62	Brain - Cerebellum
							ENSG00000143631.10	FLG	1_152301735_A_G_b37	0.000032	0.36	Adipose - Visceral (Omentum)
							ENSG00000237975.2	FLG-AS1	1_152301735_A_G_b37	0.000033	0.4	Cells - Transformed fibroblasts
							ENSG00000197915.5	HRNR	1_152301735_A_G_b37	0.000034	-0.5	Esophagus - Gastroesophageal Junction
							ENSG00000143631.10	FLG	1_152301735_A_G_b37	0.000037	0.36	Cells - Transformed fibroblasts
							ENSG00000143631.10	FLG	1_152301735_A_G_b37	0.000037	0.19	Esophagus - Mucosa
							ENSG00000143631.10	FLG	1_152301735_A_G_b37	0.000054	0.34	Adipose - Subcutaneous
							ENSG00000237975.2	FLG-AS1	1_152301735_A_G_b37	0.000064	0.32	Skin - Not Sun Exposed (Suprapubic)
							ENSG00000143536.7	CRNN	1_152301735_A_G_b37	0.000075	-0.12	Esophagus - Mucosa
rs3126085	152328341	rs3120662	152330389	2048	0.99	1	ENSG00000237975.2	FLG-AS1	1_152302865_G_T_b37	0.00000000000095	0.6	Thyroid
							ENSG00000197915.5	HRNR	1_152302865_G_T_b37	0.00000000005	-0.63	Thyroid
							ENSG00000143631.10	FLG	1_152302865_G_T_b37	0.000000000058	0.51	Thyroid
							ENSG00000143631.10	FLG	1_152302865_G_T_b37	0.00000000088	0.52	Nerve - Tibial
							ENSG00000237975.2	FLG-AS1	1_152302865_G_T_b37	0.0000000022	0.55	Nerve - Tibial
							ENSG00000237975.2	FLG-AS1	1_152302865_G_T_b37	0.0000000069	0.49	Lung
							ENSG00000143631.10	FLG	1_152302865_G_T_b37	0.000000035	-0.23	Skin - Sun Exposed (Lower leg)
							ENSG00000236427.1	RP11-107M16.2	1_152302865_G_T_b37	0.000000062	-0.52	Testis
							ENSG00000143631.10	FLG	1_152302865_G_T_b37	0.000000086	0.55	Artery - Aorta
							ENSG00000197915.5	HRNR	1_152302865_G_T_b37	0.00000021	-0.51	Nerve - Tibial
							ENSG00000143631.10	FLG	1_152302865_G_T_b37	0.0000003	0.45	Lung
							ENSG00000197915.5	HRNR	1_152302865_G_T_b37	0.00000037	-1.1	Brain - Anterior cingulate cortex (BA24)
							ENSG00000197915.5	HRNR	1_152302865_G_T_b37	0.00000039	-0.5	Lung
							ENSG00000197915.5	HRNR	1_152302865_G_T_b37	0.0000009	-0.46	Artery - Tibial
							ENSG00000237975.2	FLG-AS1	1_152302865_G_T_b37	0.0000013	0.43	Artery - Tibial
							ENSG00000197915.5	HRNR	1_152302865_G_T_b37	0.0000015	-0.62	Testis
							ENSG00000237975.2	FLG-AS1	1_152302865_G_T_b37	0.0000018	0.56	Heart - Left Ventricle
							ENSG00000237975.2	FLG-AS1	1_152302865_G_T_b37	0.0000023	0.4	Colon - Transverse
							ENSG00000237975.2	FLG-AS1	1_152302865_G_T_b37	0.0000026	0.32	Esophagus - Mucosa
							ENSG00000197915.5	HRNR	1_152302865_G_T_b37	0.000003	-0.58	Artery - Aorta
							ENSG00000143536.7	CRNN	1_152302865_G_T_b37	0.0000034	-0.15	Esophagus - Mucosa
							ENSG00000197915.5	HRNR	1_152302865_G_T_b37	0.0000035	-0.4	Cells - Transformed fibroblasts
							ENSG00000197915.5	HRNR	1_152302865_G_T_b37	0.0000036	-0.44	Adipose - Subcutaneous
							ENSG00000197915.5	HRNR	1_152302865_G_T_b37	0.0000049	-0.79	Pituitary
							ENSG00000237975.2	FLG-AS1	1_152302865_G_T_b37	0.0000071	0.34	Muscle - Skeletal
							ENSG00000237975.2	FLG-AS1	1_152302865_G_T_b37	0.0000083	0.47	Heart - Atrial Appendage
							ENSG00000237975.2	FLG-AS1	1_152302865_G_T_b37	0.0000097	0.39	Adipose - Subcutaneous
							ENSG00000197915.5	HRNR	1_152302865_G_T_b37	0.0000099	-0.49	Adipose - Visceral (Omentum)
							ENSG00000237975.2	FLG-AS1	1_152302865_G_T_b37	0.000012	0.44	Esophagus - Muscularis
							ENSG00000237975.2	FLG-AS1	1_152302865_G_T_b37	0.000014	0.71	Brain - Cerebellum
							ENSG00000227415.1	RP1-91G5.3	1_152302865_G_T_b37	0.000019	0.39	Skin - Sun Exposed (Lower leg)
							ENSG00000143631.10	FLG	1_152302865_G_T_b37	0.000019	0.4	Cells - Transformed fibroblasts
							ENSG00000237975.2	FLG-AS1	1_152302865_G_T_b37	0.000021	0.44	Cells - Transformed fibroblasts
							ENSG00000237975.2	FLG-AS1	1_152302865_G_T_b37	0.000022	0.48	Artery - Aorta
							ENSG00000197915.5	HRNR	1_152302865_G_T_b37	0.000023	-0.44	Esophagus - Muscularis
							ENSG00000197915.5	HRNR	1_152302865_G_T_b37	0.000026	-0.5	Breast - Mammary Tissue
							ENSG00000197915.5	HRNR	1_152302865_G_T_b37	0.00003	-0.49	Heart - Atrial Appendage
rs3126085	152328341	rs35971937	152332168	3827	0.99	1	ENSG00000237975.2	FLG-AS1	1_152304644_GC_G_b37	0.000000000001	0.6	Thyroid
							ENSG00000197915.5	HRNR	1_152304644_GC_G_b37	0.000000000037	-0.63	Thyroid
							ENSG00000143631.10	FLG	1_152304644_GC_G_b37	0.000000000056	0.51	Thyroid
							ENSG00000143631.10	FLG	1_152304644_GC_G_b37	0.00000000083	0.52	Nerve - Tibial
							ENSG00000237975.2	FLG-AS1	1_152304644_GC_G_b37	0.0000000024	0.55	Nerve - Tibial
							ENSG00000237975.2	FLG-AS1	1_152304644_GC_G_b37	0.0000000065	0.49	Lung
							ENSG00000143631.10	FLG	1_152304644_GC_G_b37	0.000000037	-0.22	Skin - Sun Exposed (Lower leg)
							ENSG00000236427.1	RP11-107M16.2	1_152304644_GC_G_b37	0.000000062	-0.52	Testis
							ENSG00000143631.10	FLG	1_152304644_GC_G_b37	0.000000086	0.55	Artery - Aorta
							ENSG00000197915.5	HRNR	1_152304644_GC_G_b37	0.00000017	-0.51	Nerve - Tibial
							ENSG00000143631.10	FLG	1_152304644_GC_G_b37	0.00000029	0.45	Lung
							ENSG00000197915.5	HRNR	1_152304644_GC_G_b37	0.00000041	-0.5	Lung
							ENSG00000197915.5	HRNR	1_152304644_GC_G_b37	0.00000063	-1.1	Brain - Anterior cingulate cortex (BA24)
							ENSG00000197915.5	HRNR	1_152304644_GC_G_b37	0.00000087	-0.45	Artery - Tibial
							ENSG00000237975.2	FLG-AS1	1_152304644_GC_G_b37	0.0000011	0.43	Artery - Tibial
							ENSG00000197915.5	HRNR	1_152304644_GC_G_b37	0.0000015	-0.62	Testis
							ENSG00000237975.2	FLG-AS1	1_152304644_GC_G_b37	0.0000018	0.56	Heart - Left Ventricle
							ENSG00000237975.2	FLG-AS1	1_152304644_GC_G_b37	0.0000023	0.4	Colon - Transverse
							ENSG00000143536.7	CRNN	1_152304644_GC_G_b37	0.0000026	-0.15	Esophagus - Mucosa
							ENSG00000237975.2	FLG-AS1	1_152304644_GC_G_b37	0.0000026	0.32	Esophagus - Mucosa
							ENSG00000197915.5	HRNR	1_152304644_GC_G_b37	0.000003	-0.58	Artery - Aorta
							ENSG00000197915.5	HRNR	1_152304644_GC_G_b37	0.0000034	-0.4	Cells - Transformed fibroblasts
							ENSG00000197915.5	HRNR	1_152304644_GC_G_b37	0.0000043	-0.44	Adipose - Subcutaneous
							ENSG00000197915.5	HRNR	1_152304644_GC_G_b37	0.0000067	-0.77	Pituitary
							ENSG00000237975.2	FLG-AS1	1_152304644_GC_G_b37	0.0000074	0.34	Muscle - Skeletal
							ENSG00000237975.2	FLG-AS1	1_152304644_GC_G_b37	0.0000083	0.47	Heart - Atrial Appendage
							ENSG00000197915.5	HRNR	1_152304644_GC_G_b37	0.0000099	-0.49	Adipose - Visceral (Omentum)
							ENSG00000237975.2	FLG-AS1	1_152304644_GC_G_b37	0.00001	0.39	Adipose - Subcutaneous
							ENSG00000237975.2	FLG-AS1	1_152304644_GC_G_b37	0.000014	0.44	Esophagus - Muscularis
							ENSG00000237975.2	FLG-AS1	1_152304644_GC_G_b37	0.000018	0.7	Brain - Cerebellum
							ENSG00000143631.10	FLG	1_152304644_GC_G_b37	0.000018	0.4	Cells - Transformed fibroblasts
							ENSG00000227415.1	RP1-91G5.3	1_152304644_GC_G_b37	0.00002	0.38	Skin - Sun Exposed (Lower leg)
							ENSG00000237975.2	FLG-AS1	1_152304644_GC_G_b37	0.00002	0.44	Cells - Transformed fibroblasts
							ENSG00000197915.5	HRNR	1_152304644_GC_G_b37	0.00002	-0.44	Esophagus - Muscularis
							ENSG00000197915.5	HRNR	1_152304644_GC_G_b37	0.000021	-0.5	Breast - Mammary Tissue
							ENSG00000237975.2	FLG-AS1	1_152304644_GC_G_b37	0.000022	0.48	Artery - Aorta
							ENSG00000197915.5	HRNR	1_152304644_GC_G_b37	0.00003	-0.49	Heart - Atrial Appendage
							ENSG00000197915.5	HRNR	1_152304644_GC_G_b37	0.000036	-0.68	Brain - Caudate (basal ganglia)
rs3126085	152328341	rs3126088	152333309	4968	1	1	ENSG00000237975.2	FLG-AS1	1_152305785_A_G_b37	0.000000000001	0.6	Thyroid
							ENSG00000197915.5	HRNR	1_152305785_A_G_b37	0.000000000037	-0.63	Thyroid
							ENSG00000143631.10	FLG	1_152305785_A_G_b37	0.000000000056	0.51	Thyroid
							ENSG00000143631.10	FLG	1_152305785_A_G_b37	0.00000000083	0.52	Nerve - Tibial
							ENSG00000237975.2	FLG-AS1	1_152305785_A_G_b37	0.0000000024	0.55	Nerve - Tibial
							ENSG00000237975.2	FLG-AS1	1_152305785_A_G_b37	0.0000000065	0.49	Lung
							ENSG00000143631.10	FLG	1_152305785_A_G_b37	0.000000037	-0.22	Skin - Sun Exposed (Lower leg)
							ENSG00000236427.1	RP11-107M16.2	1_152305785_A_G_b37	0.000000062	-0.52	Testis
							ENSG00000143631.10	FLG	1_152305785_A_G_b37	0.000000086	0.55	Artery - Aorta
							ENSG00000197915.5	HRNR	1_152305785_A_G_b37	0.00000017	-0.51	Nerve - Tibial
							ENSG00000143631.10	FLG	1_152305785_A_G_b37	0.00000029	0.45	Lung
							ENSG00000197915.5	HRNR	1_152305785_A_G_b37	0.00000041	-0.5	Lung
							ENSG00000197915.5	HRNR	1_152305785_A_G_b37	0.00000063	-1.1	Brain - Anterior cingulate cortex (BA24)
							ENSG00000197915.5	HRNR	1_152305785_A_G_b37	0.00000087	-0.45	Artery - Tibial
							ENSG00000237975.2	FLG-AS1	1_152305785_A_G_b37	0.0000011	0.43	Artery - Tibial
							ENSG00000197915.5	HRNR	1_152305785_A_G_b37	0.0000015	-0.62	Testis
							ENSG00000237975.2	FLG-AS1	1_152305785_A_G_b37	0.0000018	0.56	Heart - Left Ventricle
							ENSG00000237975.2	FLG-AS1	1_152305785_A_G_b37	0.0000023	0.4	Colon - Transverse
							ENSG00000143536.7	CRNN	1_152305785_A_G_b37	0.0000026	-0.15	Esophagus - Mucosa
							ENSG00000237975.2	FLG-AS1	1_152305785_A_G_b37	0.0000026	0.32	Esophagus - Mucosa
							ENSG00000197915.5	HRNR	1_152305785_A_G_b37	0.000003	-0.58	Artery - Aorta
							ENSG00000197915.5	HRNR	1_152305785_A_G_b37	0.0000034	-0.4	Cells - Transformed fibroblasts
							ENSG00000197915.5	HRNR	1_152305785_A_G_b37	0.0000043	-0.44	Adipose - Subcutaneous
							ENSG00000197915.5	HRNR	1_152305785_A_G_b37	0.0000067	-0.77	Pituitary
							ENSG00000237975.2	FLG-AS1	1_152305785_A_G_b37	0.0000074	0.34	Muscle - Skeletal
							ENSG00000237975.2	FLG-AS1	1_152305785_A_G_b37	0.0000083	0.47	Heart - Atrial Appendage
							ENSG00000197915.5	HRNR	1_152305785_A_G_b37	0.0000099	-0.49	Adipose - Visceral (Omentum)
							ENSG00000237975.2	FLG-AS1	1_152305785_A_G_b37	0.00001	0.39	Adipose - Subcutaneous
							ENSG00000237975.2	FLG-AS1	1_152305785_A_G_b37	0.000014	0.44	Esophagus - Muscularis
							ENSG00000237975.2	FLG-AS1	1_152305785_A_G_b37	0.000018	0.7	Brain - Cerebellum
							ENSG00000143631.10	FLG	1_152305785_A_G_b37	0.000018	0.4	Cells - Transformed fibroblasts
							ENSG00000227415.1	RP1-91G5.3	1_152305785_A_G_b37	0.00002	0.38	Skin - Sun Exposed (Lower leg)
							ENSG00000237975.2	FLG-AS1	1_152305785_A_G_b37	0.00002	0.44	Cells - Transformed fibroblasts
							ENSG00000197915.5	HRNR	1_152305785_A_G_b37	0.00002	-0.44	Esophagus - Muscularis
							ENSG00000197915.5	HRNR	1_152305785_A_G_b37	0.000021	-0.5	Breast - Mammary Tissue
							ENSG00000237975.2	FLG-AS1	1_152305785_A_G_b37	0.000022	0.48	Artery - Aorta
							ENSG00000197915.5	HRNR	1_152305785_A_G_b37	0.00003	-0.49	Heart - Atrial Appendage
[truncated: 461 more rows]
