# Supplementary material for: Filaggrin gene polymorphisms are associated with atopic dermatitis in women but not in men in the Caucasian population of Central Russia
Source: PLoS One. 2021 Dec 9;16(12):e0261026. doi: 10.1371/journal.pone.0261026 (PMC8659355; doi:10.1371/journal.pone.0261026)
Supplement: S9 Table — (XLSX) [file pone.0261026.s009.xlsx]

## Sheet: Лист1
Supplementary Table 9 eQTL values of SNPs in high LD (r2≥0.80) with the AD-associated polymorphisms FLG gene in skin
(according to Genotype-Tissue Expression (GTEx) (http://www.gtexportal.org/)) ( р <8.0E5, FDR≤0.05)
Lead SNP	Position lead SNP(hg38)	Proxy SNP	Position proxy SNP (hg38)	Distance (bp) betweenproxy and lead SNP	r2 between lead and proxy	D’ between lead and proxy	Gencode Id	Gene Symbol	Variant Id	p	Effect Size (β)	Organ
rs12130219	152189630	rs34372395	152194931	5301	0.94	0.98	ENSG00000237975.6	FLG-AS1	1_152194931_A_G_b38	8.1E-65	0.74	Skin - Sun Exposed (Lower leg)
							ENSG00000237975.6	FLG-AS1	1_152194931_A_G_b38	1.8E-56	0.79	Skin - Not Sun Exposed (Suprapubic)
							ENSG00000143631.10	FLG	1_152194931_A_G_b38	0.000004	0.12	Skin - Sun Exposed (Lower leg)
							ENSG00000143536.7	CRNN	1_152194931_A_G_b38	0.00013	-0.15	Skin - Sun Exposed (Lower leg)
rs3126085	152328341	rs35061954	152268107	-60234	0.84	-0.92	ENSG00000143631.10	FLG	1_152240583_G_T_b37	0.000000074	0.22	Skin - Sun Exposed (Lower leg)
							ENSG00000227415.1	RP1-91G5.3	1_152240583_G_T_b37	0.0000022	-0.42	Skin - Sun Exposed (Lower leg)
							ENSG00000237975.2	FLG-AS1	1_152240583_G_T_b37	0.000024	-0.3	Skin - Sun Exposed (Lower leg)
rs3126085	152328341	rs12144697	152268301	-60040	0.87	-0.95	ENSG00000143631.10	FLG	1_152240777_C_T_b37	0.00000022	0.2	Skin - Sun Exposed (Lower leg)
							ENSG00000227415.1	RP1-91G5.3	1_152240777_C_T_b37	0.000011	-0.38	Skin - Sun Exposed (Lower leg)
							ENSG00000237975.2	FLG-AS1	1_152240777_C_T_b37	0.000021	-0.29	Skin - Sun Exposed (Lower leg)
rs3126085	152328341	rs60742682	152274009	-54332	0.87	0.96	ENSG00000143631.10	FLG	1_152246485_G_A_b37	0.000000024	-0.25	Skin - Sun Exposed (Lower leg)
							ENSG00000227415.1	RP1-91G5.3	1_152246485_G_A_b37	0.000088	0.38	Skin - Sun Exposed (Lower leg)
rs3126085	152328341	rs72696989	152276198	-52143	0.87	0.96	ENSG00000143631.10	FLG	1_152248674_A_C_b37	0.000000014	-0.25	Skin - Sun Exposed (Lower leg)
rs3126085	152328341	rs72696991	152277759	-50582	0.89	0.97	ENSG00000143631.10	FLG	1_152250235_T_C_b37	0.000000011	-0.25	Skin - Sun Exposed (Lower leg)
rs3126085	152328341	rs10888483	152280313	-48028	0.88	0.97	ENSG00000143631.10	FLG	1_152252789_T_A_b37	0.0000000073	-0.25	Skin - Sun Exposed (Lower leg)
rs3126085	152328341	rs112311505	152281063	-47278	0.88	0.96	ENSG00000143631.10	FLG	1_152253539_C_T_b37	0.0000000067	-0.26	Skin - Sun Exposed (Lower leg)
rs3126085	152328341	rs75533785	152281305	-47036	0.89	0.97	ENSG00000143631.10	FLG	1_152253781_C_G_b37	0.000000018	-0.25	Skin - Sun Exposed (Lower leg)
rs3126085	152328341	rs139965765	152281626	-46715	0.89	0.97	ENSG00000143631.10	FLG	1_152254102_A_G_b37	0.00000001	-0.25	Skin - Sun Exposed (Lower leg)
rs3126085	152328341	rs72696997	152284623	-43718	0.89	0.97	ENSG00000143631.10	FLG	1_152257099_A_C_b37	0.0000000045	-0.26	Skin - Sun Exposed (Lower leg)
rs3126085	152328341	rs11204971	152286602	-41739	0.89	0.97	ENSG00000143631.10	FLG	1_152259078_A_G_b37	0.0000000055	-0.26	Skin - Sun Exposed (Lower leg)
rs3126085	152328341	rs3120670	152289246	-39095	0.91	0.98	ENSG00000143631.10	FLG	1_152261722_G_T_b37	0.000000068	-0.21	Skin - Sun Exposed (Lower leg)
							ENSG00000237975.2	FLG-AS1	1_152261722_G_T_b37	0.000023	0.29	Skin - Sun Exposed (Lower leg)
							ENSG00000227415.1	RP1-91G5.3	1_152261722_G_T_b37	0.000029	0.36	Skin - Sun Exposed (Lower leg)
							ENSG00000237975.2	FLG-AS1	1_152261722_G_T_b37	0.000052	0.33	Skin - Not Sun Exposed (Suprapubic)
rs3126085	152328341	rs6683653	152295528	-32813	0.88	0.98	ENSG00000143631.10	FLG	1_152268004_C_A_b37	0.000000011	-0.25	Skin - Sun Exposed (Lower leg)
rs3126085	152328341	rs4369233	152295850	-32491	0.89	0.98	ENSG00000143631.10	FLG	1_152268326_G_A_b37	0.000000011	-0.25	Skin - Sun Exposed (Lower leg)
rs3126085	152328341	rs144532803	152296191	-32150	0.8	0.93	ENSG00000143631.10	FLG	1_152268667_G_A_b37	0.0000000095	-0.25	Skin - Sun Exposed (Lower leg)
rs3126085	152328341	rs58832908	152298885	-29456	0.93	0.99	ENSG00000143631.10	FLG	1_152271361_C_G_b37	0.0000000028	-0.26	Skin - Sun Exposed (Lower leg)
rs3126085	152328341	rs77422831	152303673	-24668	0.97	0.99	ENSG00000143631.10	FLG	1_152276149_C_T_b37	0.000000026	-0.25	Skin - Sun Exposed (Lower leg)
							ENSG00000227415.1	RP1-91G5.3	1_152276149_C_T_b37	0.000051	0.4	Skin - Sun Exposed (Lower leg)
rs3126085	152328341	rs72697000	152304296	-24045	0.96	0.98	ENSG00000143631.10	FLG	1_152276772_C_A_b37	0.0000000024	-0.28	Skin - Sun Exposed (Lower leg)
rs3126085	152328341	rs3126066	152304395	-23946	0.96	0.99	ENSG00000143631.10	FLG	1_152276871_A_G_b37	0.000000016	-0.22	Skin - Sun Exposed (Lower leg)
							ENSG00000227415.1	RP1-91G5.3	1_152276871_A_G_b37	0.000039	0.36	Skin - Sun Exposed (Lower leg)
rs3126085	152328341	rs3126067	152304413	-23928	0.95	1	ENSG00000143631.10	FLG	1_152276889_A_G_b37	0.000000019	-0.22	Skin - Sun Exposed (Lower leg)
							ENSG00000237975.2	FLG-AS1	1_152276889_A_G_b37	0.000058	0.33	Skin - Not Sun Exposed (Suprapubic)
							ENSG00000237975.2	FLG-AS1	1_152276889_A_G_b37	0.000064	0.28	Skin - Sun Exposed (Lower leg)
rs3126085	152328341	rs2065955	152304579	-23762	0.95	0.99	ENSG00000143631.10	FLG	1_152277055_C_G_b37	0.000000021	-0.23	Skin - Sun Exposed (Lower leg)
							ENSG00000237975.2	FLG-AS1	1_152277055_C_G_b37	0.000052	0.34	Skin - Not Sun Exposed (Suprapubic)
rs3126085	152328341	rs2065956	152304869	-23472	0.99	1	ENSG00000143631.10	FLG	1_152277345_C_T_b37	0.000000026	-0.25	Skin - Sun Exposed (Lower leg)
							ENSG00000227415.1	RP1-91G5.3	1_152277345_C_T_b37	0.000051	0.4	Skin - Sun Exposed (Lower leg)
rs3126085	152328341	rs6681433	152304920	-23421	0.82	1	ENSG00000143631.10	FLG	1_152277396_T_C_b37	0.0000000088	-0.22	Skin - Sun Exposed (Lower leg)
							ENSG00000237975.2	FLG-AS1	1_152277396_T_C_b37	0.000021	0.29	Skin - Sun Exposed (Lower leg)
							ENSG00000237975.2	FLG-AS1	1_152277396_T_C_b37	0.000029	0.36	Skin - Not Sun Exposed (Suprapubic)
							ENSG00000197915.5	HRNR	1_152277396_T_C_b37	0.000044	-0.35	Skin - Not Sun Exposed (Suprapubic)
rs3126085	152328341	rs9436066	152305241	-23100	0.8	0.99	ENSG00000143631.10	FLG	1_152277717_C_A_b37	0.0000000042	-0.22	Skin - Sun Exposed (Lower leg)
							ENSG00000237975.2	FLG-AS1	1_152277717_C_A_b37	0.000026	0.34	Skin - Not Sun Exposed (Suprapubic)
							ENSG00000237975.2	FLG-AS1	1_152277717_C_A_b37	0.000066	0.27	Skin - Sun Exposed (Lower leg)
rs3126085	152328341	rs57672167	152306213	-22128	0.82	1	ENSG00000143631.10	FLG	1_152278689_C_A_b37	0.000000012	-0.22	Skin - Sun Exposed (Lower leg)
							ENSG00000237975.2	FLG-AS1	1_152278689_C_A_b37	0.000011	0.3	Skin - Sun Exposed (Lower leg)
							ENSG00000237975.2	FLG-AS1	1_152278689_C_A_b37	0.000018	0.36	Skin - Not Sun Exposed (Suprapubic)
							ENSG00000197915.5	HRNR	1_152278689_C_A_b37	0.000057	-0.34	Skin - Not Sun Exposed (Suprapubic)
rs3126085	152328341	rs3126072	152307253	-21088	0.81	1	ENSG00000143631.10	FLG	1_152279729_C_T_b37	0.000000024	-0.21	Skin - Sun Exposed (Lower leg)
							ENSG00000237975.2	FLG-AS1	1_152279729_C_T_b37	0.000014	0.34	Skin - Not Sun Exposed (Suprapubic)
							ENSG00000237975.2	FLG-AS1	1_152279729_C_T_b37	0.000029	0.28	Skin - Sun Exposed (Lower leg)
							ENSG00000197915.5	HRNR	1_152279729_C_T_b37	0.0001	-0.28	Skin - Sun Exposed (Lower leg)
rs3126085	152328341	rs3126074	152307365	-20976	0.82	1	ENSG00000143631.10	FLG	1_152279841_G_C_b37	0.0000000037	-0.22	Skin - Sun Exposed (Lower leg)
							ENSG00000237975.2	FLG-AS1	1_152279841_G_C_b37	0.000018	0.34	Skin - Not Sun Exposed (Suprapubic)
rs3126085	152328341	rs55650366	152307444	-20897	0.81	0.99	ENSG00000143631.10	FLG	1_152279920_A_G_b37	0.000000012	-0.22	Skin - Sun Exposed (Lower leg)
							ENSG00000237975.2	FLG-AS1	1_152279920_A_G_b37	0.00002	0.29	Skin - Sun Exposed (Lower leg)
							ENSG00000237975.2	FLG-AS1	1_152279920_A_G_b37	0.000029	0.36	Skin - Not Sun Exposed (Suprapubic)
							ENSG00000197915.5	HRNR	1_152279920_A_G_b37	0.000044	-0.35	Skin - Not Sun Exposed (Suprapubic)
rs3126085	152328341	rs7522925	152308563	-19778	0.86	1	ENSG00000143631.10	FLG	1_152281039_G_A_b37	0.0000000012	-0.28	Skin - Sun Exposed (Lower leg)
rs3126085	152328341	rs3126079	152309003	-19338	0.8	1	ENSG00000143631.10	FLG	1_152281479_G_T_b37	0.0000000084	-0.22	Skin - Sun Exposed (Lower leg)
							ENSG00000237975.2	FLG-AS1	1_152281479_G_T_b37	0.0000068	0.36	Skin - Not Sun Exposed (Suprapubic)
							ENSG00000237975.2	FLG-AS1	1_152281479_G_T_b37	0.000029	0.28	Skin - Sun Exposed (Lower leg)
							ENSG00000143631.10	FLG	1_152281479_G_T_b37	0.000064	-0.19	Skin - Not Sun Exposed (Suprapubic)
							ENSG00000197915.5	HRNR	1_152281479_G_T_b37	0.0001	-0.28	Skin - Sun Exposed (Lower leg)
rs3126085	152328341	rs12407748	152309214	-19127	0.98	1	ENSG00000143631.10	FLG	1_152281690_C_T_b37	0.00000006	-0.24	Skin - Sun Exposed (Lower leg)
							ENSG00000227415.1	RP1-91G5.3	1_152281690_C_T_b37	0.000023	0.41	Skin - Sun Exposed (Lower leg)
rs3126085	152328341	rs12405241	152309472	-18869	0.98	0.99	ENSG00000143631.10	FLG	1_152281948_G_A_b37	0.00000006	-0.24	Skin - Sun Exposed (Lower leg)
							ENSG00000227415.1	RP1-91G5.3	1_152281948_G_A_b37	0.000023	0.41	Skin - Sun Exposed (Lower leg)
rs3126085	152328341	rs12405278	152309791	-18550	0.99	1	ENSG00000143631.10	FLG	1_152282267_G_A_b37	0.00000006	-0.24	Skin - Sun Exposed (Lower leg)
							ENSG00000227415.1	RP1-91G5.3	1_152282267_G_A_b37	0.000023	0.41	Skin - Sun Exposed (Lower leg)
rs3126085	152328341	rs12407807	152309835	-18506	0.99	1	ENSG00000143631.10	FLG	1_152282311_C_T_b37	0.00000021	-0.22	Skin - Sun Exposed (Lower leg)
							ENSG00000227415.1	RP1-91G5.3	1_152282311_C_T_b37	0.000039	0.39	Skin - Sun Exposed (Lower leg)
rs3126085	152328341	rs11204978	152310441	-17900	0.98	0.99	ENSG00000143631.10	FLG	1_152282917_G_T_b37	0.000000026	-0.25	Skin - Sun Exposed (Lower leg)
							ENSG00000227415.1	RP1-91G5.3	1_152282917_G_T_b37	0.000051	0.4	Skin - Sun Exposed (Lower leg)
rs3126085	152328341	rs11586631	152310807	-17534	0.82	1	ENSG00000143631.10	FLG	1_152283283_C_T_b37	0.000000024	-0.25	Skin - Sun Exposed (Lower leg)
							ENSG00000227415.1	RP1-91G5.3	1_152283283_C_T_b37	0.000046	0.4	Skin - Sun Exposed (Lower leg)
rs3126085	152328341	rs3120653	152312378	-15963	0.8	0.99	ENSG00000143631.10	FLG	1_152284854_A_G_b37	0.0000000068	-0.22	Skin - Sun Exposed (Lower leg)
							ENSG00000237975.2	FLG-AS1	1_152284854_A_G_b37	0.000047	0.33	Skin - Not Sun Exposed (Suprapubic)
rs3126085	152328341	rs74129461	152312623	-15718	0.8	0.98	ENSG00000143631.10	FLG	1_152285099_C_T_b37	0.0000000033	-0.24	Skin - Sun Exposed (Lower leg)
							ENSG00000237975.2	FLG-AS1	1_152285099_C_T_b37	0.00003	0.37	Skin - Not Sun Exposed (Suprapubic)
							ENSG00000237975.2	FLG-AS1	1_152285099_C_T_b37	0.000067	0.28	Skin - Sun Exposed (Lower leg)
rs3126085	152328341	rs11584340	152313454	-14887	0.82	1	ENSG00000143631.10	FLG	1_152285930_G_A_b37	0.000000011	-0.22	Skin - Sun Exposed (Lower leg)
							ENSG00000237975.2	FLG-AS1	1_152285930_G_A_b37	0.000026	0.29	Skin - Sun Exposed (Lower leg)
							ENSG00000237975.2	FLG-AS1	1_152285930_G_A_b37	0.000029	0.36	Skin - Not Sun Exposed (Suprapubic)
							ENSG00000197915.5	HRNR	1_152285930_G_A_b37	0.000044	-0.35	Skin - Not Sun Exposed (Suprapubic)
rs3126085	152328341	rs2011331	152313526	-14815	0.81	1	ENSG00000143631.10	FLG	1_152286002_T_C_b37	0.0000000046	-0.22	Skin - Sun Exposed (Lower leg)
							ENSG00000237975.2	FLG-AS1	1_152286002_T_C_b37	0.000018	0.34	Skin - Not Sun Exposed (Suprapubic)
							ENSG00000237975.2	FLG-AS1	1_152286002_T_C_b37	0.00009	0.26	Skin - Sun Exposed (Lower leg)
rs3126085	152328341	rs11588170	152313556	-14785	0.99	1	ENSG00000143631.10	FLG	1_152286032_C_T_b37	0.000000026	-0.25	Skin - Sun Exposed (Lower leg)
							ENSG00000227415.1	RP1-91G5.3	1_152286032_C_T_b37	0.000051	0.4	Skin - Sun Exposed (Lower leg)
rs3126085	152328341	rs41267154	152313891	-14450	0.82	1	ENSG00000143631.10	FLG	1_152286367_C_A_b37	0.000000011	-0.22	Skin - Sun Exposed (Lower leg)
							ENSG00000237975.2	FLG-AS1	1_152286367_C_A_b37	0.000026	0.29	Skin - Sun Exposed (Lower leg)
							ENSG00000237975.2	FLG-AS1	1_152286367_C_A_b37	0.000029	0.36	Skin - Not Sun Exposed (Suprapubic)
							ENSG00000197915.5	HRNR	1_152286367_C_A_b37	0.000044	-0.35	Skin - Not Sun Exposed (Suprapubic)
rs3126085	152328341	rs3120659	152320726	-7615	0.82	1	ENSG00000143631.10	FLG	1_152293202_A_G_b37	0.0000000031	-0.23	Skin - Sun Exposed (Lower leg)
							ENSG00000237975.2	FLG-AS1	1_152293202_A_G_b37	0.000047	0.34	Skin - Not Sun Exposed (Suprapubic)
rs3126085	152328341	rs34188926	152321005	-7336	0.82	1	ENSG00000143631.10	FLG	1_152293481_A_C_b37	0.000000013	-0.23	Skin - Sun Exposed (Lower leg)
							ENSG00000197915.5	HRNR	1_152293481_A_C_b37	0.000029	-0.39	Skin - Not Sun Exposed (Suprapubic)
							ENSG00000237975.2	FLG-AS1	1_152293481_A_C_b37	0.000047	0.38	Skin - Not Sun Exposed (Suprapubic)
							ENSG00000143631.10	FLG	1_152293481_A_C_b37	0.000059	-0.22	Skin - Not Sun Exposed (Suprapubic)
							ENSG00000237975.2	FLG-AS1	1_152293481_A_C_b37	0.000094	0.28	Skin - Sun Exposed (Lower leg)
rs3126085	152328341	rs3120661	152321926	-6415	0.81	1	ENSG00000143631.10	FLG	1_152294402_A_G_b37	0.0000000055	-0.23	Skin - Sun Exposed (Lower leg)
							ENSG00000143631.10	FLG	1_152294402_A_G_b37	0.000049	-0.2	Skin - Not Sun Exposed (Suprapubic)
rs3126085	152328341	rs1858479	152322347	-5994	0.81	1	ENSG00000143631.10	FLG	1_152294823_A_T_b37	0.000000018	-0.23	Skin - Sun Exposed (Lower leg)
							ENSG00000197915.5	HRNR	1_152294823_A_T_b37	0.0000041	-0.42	Skin - Not Sun Exposed (Suprapubic)
							ENSG00000143631.10	FLG	1_152294823_A_T_b37	0.0000046	-0.24	Skin - Not Sun Exposed (Suprapubic)
rs3126085	152328341	rs12407156	152323466	-4875	0.99	1	ENSG00000143631.10	FLG	1_152295942_A_G_b37	0.0000000053	-0.27	Skin - Sun Exposed (Lower leg)
rs3126085	152328341	rs11204980	152323715	-4626	0.82	1	ENSG00000143631.10	FLG	1_152296191_G_C_b37	0.000000016	-0.22	Skin - Sun Exposed (Lower leg)
							ENSG00000143631.10	FLG	1_152296191_G_C_b37	0.000013	-0.22	Skin - Not Sun Exposed (Suprapubic)
							ENSG00000237975.2	FLG-AS1	1_152296191_G_C_b37	0.000054	0.28	Skin - Sun Exposed (Lower leg)
rs3126085	152328341	rs34047456	152324097	-4244	0.82	1	ENSG00000143631.10	FLG	1_152296573_TA_T_b37	0.000000011	-0.22	Skin - Sun Exposed (Lower leg)
							ENSG00000237975.2	FLG-AS1	1_152296573_TA_T_b37	0.000026	0.29	Skin - Sun Exposed (Lower leg)
							ENSG00000237975.2	FLG-AS1	1_152296573_TA_T_b37	0.000035	0.35	Skin - Not Sun Exposed (Suprapubic)
							ENSG00000197915.5	HRNR	1_152296573_TA_T_b37	0.000038	-0.36	Skin - Not Sun Exposed (Suprapubic)
rs3126085	152328341	rs6587666	152324387	-3954	0.82	1	ENSG00000143631.10	FLG	1_152296863_C_T_b37	0.0000000097	-0.22	Skin - Sun Exposed (Lower leg)
							ENSG00000237975.2	FLG-AS1	1_152296863_C_T_b37	0.000026	0.29	Skin - Sun Exposed (Lower leg)
							ENSG00000197915.5	HRNR	1_152296863_C_T_b37	0.000034	-0.36	Skin - Not Sun Exposed (Suprapubic)
							ENSG00000237975.2	FLG-AS1	1_152296863_C_T_b37	0.000043	0.35	Skin - Not Sun Exposed (Suprapubic)
rs3126085	152328341	rs6681457	152324641	-3700	0.81	0.99	ENSG00000143631.10	FLG	1_152297117_C_T_b37	0.0000000053	-0.24	Skin - Sun Exposed (Lower leg)
							ENSG00000237975.2	FLG-AS1	1_152297117_C_T_b37	0.000061	0.36	Skin - Not Sun Exposed (Suprapubic)
							ENSG00000237975.2	FLG-AS1	1_152297117_C_T_b37	0.000065	0.29	Skin - Sun Exposed (Lower leg)
rs3126085	152328341	rs12407553	152325041	-3300	0.82	1	ENSG00000143631.10	FLG	1_152297517_A_G_b37	0.000000011	-0.22	Skin - Sun Exposed (Lower leg)
							ENSG00000237975.2	FLG-AS1	1_152297517_A_G_b37	0.000026	0.29	Skin - Sun Exposed (Lower leg)
							ENSG00000237975.2	FLG-AS1	1_152297517_A_G_b37	0.000042	0.35	Skin - Not Sun Exposed (Suprapubic)
							ENSG00000197915.5	HRNR	1_152297517_A_G_b37	0.000042	-0.36	Skin - Not Sun Exposed (Suprapubic)
rs3126085	152328341	rs11204981	152325736	-2605	0.82	1	ENSG00000143631.10	FLG	1_152298212_G_A_b37	0.000000017	-0.22	Skin - Sun Exposed (Lower leg)
							ENSG00000237975.2	FLG-AS1	1_152298212_G_A_b37	0.000027	0.29	Skin - Sun Exposed (Lower leg)
							ENSG00000237975.2	FLG-AS1	1_152298212_G_A_b37	0.00003	0.36	Skin - Not Sun Exposed (Suprapubic)
							ENSG00000197915.5	HRNR	1_152298212_G_A_b37	0.000031	-0.36	Skin - Not Sun Exposed (Suprapubic)
rs3126085	152328341	rs11586114	152327291	-1050	0.99	1	ENSG00000143631.10	FLG	1_152299767_G_A_b37	0.000000026	-0.25	Skin - Sun Exposed (Lower leg)
							ENSG00000227415.1	RP1-91G5.3	1_152299767_G_A_b37	0.000051	0.4	Skin - Sun Exposed (Lower leg)
rs3126085	152328341	rs11584427	152327312	-1029	0.99	1	ENSG00000143631.10	FLG	1_152299788_A_G_b37	0.000000026	-0.25	Skin - Sun Exposed (Lower leg)
							ENSG00000227415.1	RP1-91G5.3	1_152299788_A_G_b37	0.000051	0.4	Skin - Sun Exposed (Lower leg)
rs3126085	152328341	rs1858480	152329259	918	0.81	1	ENSG00000143631.10	FLG	1_152301735_A_G_b37	0.000000007	-0.22	Skin - Sun Exposed (Lower leg)
							ENSG00000237975.2	FLG-AS1	1_152301735_A_G_b37	0.000064	0.32	Skin - Not Sun Exposed (Suprapubic)
rs3126085	152328341	rs3120662	152330389	2048	0.99	1	ENSG00000143631.10	FLG	1_152302865_G_T_b37	0.000000035	-0.23	Skin - Sun Exposed (Lower leg)
							ENSG00000227415.1	RP1-91G5.3	1_152302865_G_T_b37	0.000019	0.39	Skin - Sun Exposed (Lower leg)
rs3126085	152328341	rs35971937	152332168	3827	0.99	1	ENSG00000143631.10	FLG	1_152304644_GC_G_b37	0.000000037	-0.22	Skin - Sun Exposed (Lower leg)
							ENSG00000227415.1	RP1-91G5.3	1_152304644_GC_G_b37	0.00002	0.38	Skin - Sun Exposed (Lower leg)
rs3126085	152328341	rs3126088	152333309	4968	1	1	ENSG00000143631.10	FLG	1_152305785_A_G_b37	0.000000037	-0.22	Skin - Sun Exposed (Lower leg)
							ENSG00000227415.1	RP1-91G5.3	1_152305785_A_G_b37	0.00002	0.38	Skin - Sun Exposed (Lower leg)
rs3126085	152328341	rs1858482	152334445	6104	1	1	ENSG00000143631.10	FLG	1_152306921_C_T_b37	0.000000036	-0.23	Skin - Sun Exposed (Lower leg)
							ENSG00000227415.1	RP1-91G5.3	1_152306921_C_T_b37	0.000019	0.39	Skin - Sun Exposed (Lower leg)
rs3126085	152328341	rs72698906	152334708	6367	0.99	1	ENSG00000143631.10	FLG	1_152307184_G_A_b37	0.000000099	-0.23	Skin - Sun Exposed (Lower leg)
							ENSG00000227415.1	RP1-91G5.3	1_152307184_G_A_b37	0.000085	0.38	Skin - Sun Exposed (Lower leg)
rs3126085	152328341	rs3126091	152334862	6521	0.8	1	ENSG00000143631.10	FLG	1_152307338_T_C_b37	0.0000000039	-0.22	Skin - Sun Exposed (Lower leg)
							ENSG00000237975.2	FLG-AS1	1_152307338_T_C_b37	0.0000077	0.36	Skin - Not Sun Exposed (Suprapubic)
							ENSG00000143631.10	FLG	1_152307338_T_C_b37	0.000035	-0.19	Skin - Not Sun Exposed (Suprapubic)
							ENSG00000237975.2	FLG-AS1	1_152307338_T_C_b37	0.000035	0.28	Skin - Sun Exposed (Lower leg)
rs3126085	152328341	rs3126092	152335479	7138	1	1	ENSG00000143631.10	FLG	1_152307955_T_A_b37	0.000000035	-0.23	Skin - Sun Exposed (Lower leg)
							ENSG00000227415.1	RP1-91G5.3	1_152307955_T_A_b37	0.000019	0.39	Skin - Sun Exposed (Lower leg)
rs3126085	152328341	rs3126094	152335767	7426	0.81	1	ENSG00000143631.10	FLG	1_152308243_T_C_b37	0.0000000058	-0.22	Skin - Sun Exposed (Lower leg)
rs3126085	152328341	rs2338555	152336904	8563	0.99	1	ENSG00000143631.10	FLG	1_152309380_G_A_b37	0.000000024	-0.23	Skin - Sun Exposed (Lower leg)
							ENSG00000227415.1	RP1-91G5.3	1_152309380_G_A_b37	0.000083	0.36	Skin - Sun Exposed (Lower leg)
rs3126085	152328341	rs2338556	152336951	8610	0.99	1	ENSG00000143631.10	FLG	1_152309427_T_A_b37	0.000000023	-0.23	Skin - Sun Exposed (Lower leg)
rs3126085	152328341	rs3126095	152337207	8866	1	1	ENSG00000143631.10	FLG	1_152309683_G_A_b37	0.000000072	-0.22	Skin - Sun Exposed (Lower leg)
							ENSG00000227415.1	RP1-91G5.3	1_152309683_G_A_b37	0.000062	0.36	Skin - Sun Exposed (Lower leg)
rs3126085	152328341	rs3126098	152339447	11106	0.98	1	ENSG00000143631.10	FLG	1_152311923_T_C_b37	0.000000022	-0.23	Skin - Sun Exposed (Lower leg)
							ENSG00000227415.1	RP1-91G5.3	1_152311923_T_C_b37	0.000072	0.36	Skin - Sun Exposed (Lower leg)
rs3126085	152328341	rs6661167	152340394	12053	0.95	0.98	ENSG00000143631.10	FLG	1_152312870_A_G_b37	0.0000002	-0.22	Skin - Sun Exposed (Lower leg)
rs12144049	152468434	rs11205006	152467700	-734	0.99	1	ENSG00000143536.7	CRNN	1_152440176_A_T_b37	0.00000000028	-0.32	Skin - Sun Exposed (Lower leg)
							ENSG00000143536.7	CRNN	1_152440176_A_T_b37	0.000000058	-0.32	Skin - Not Sun Exposed (Suprapubic)
rs6661961	152469813	rs6587673	152457676	-12137	0.97	0.99	ENSG00000143536.7	CRNN	1_152430152_G_A_b37	0.000000024	-0.24	Skin - Sun Exposed (Lower leg)
							ENSG00000143536.7	CRNN	1_152430152_G_A_b37	0.000073	-0.2	Skin - Not Sun Exposed (Suprapubic)
rs6661961	152469813	rs17597997	152460408	-9405	0.98	0.99	ENSG00000143536.7	CRNN	1_152432884_C_T_b37	0.000000025	-0.24	Skin - Sun Exposed (Lower leg)
rs6661961	152469813	rs57666146	152461400	-8413	0.89	0.98	ENSG00000143536.7	CRNN	1_152433876_C_T_b37	0.000000024	-0.24	Skin - Sun Exposed (Lower leg)
							ENSG00000143536.7	CRNN	1_152433876_C_T_b37	0.000073	-0.2	Skin - Not Sun Exposed (Suprapubic)
rs6661961	152469813	rs6700998	152461533	-8280	0.98	0.99	ENSG00000143536.7	CRNN	1_152434009_T_G_b37	0.0000034	-0.2	Skin - Sun Exposed (Lower leg)
							ENSG00000143536.7	CRNN	1_152434009_T_G_b37	0.000061	-0.2	Skin - Not Sun Exposed (Suprapubic)
							ENSG00000143520.6	FLG2	1_152434009_T_G_b37	0.00009	-0.076	Skin - Sun Exposed (Lower leg)
rs6661961	152469813	rs12116760	152465407	-4406	0.99	0.99	ENSG00000143536.7	CRNN	1_152437883_C_T_b37	0.00000026	-0.23	Skin - Sun Exposed (Lower leg)
rs6661961	152469813	rs6587675	152465490	-4323	0.99	0.99	ENSG00000143536.7	CRNN	1_152437966_A_G_b37	0.000022	-0.19	Skin - Sun Exposed (Lower leg)
rs6661961	152469813	rs952180	152467469	-2344	0.99	0.99	ENSG00000143536.7	CRNN	1_152439945_A_G_b37	0.00000018	-0.23	Skin - Sun Exposed (Lower leg)
rs6661961	152469813	rs10888489	152467632	-2181	1	1	ENSG00000143536.7	CRNN	1_152440108_T_C_b37	0.0000089	-0.2	Skin - Sun Exposed (Lower leg)
rs6661961	152469813	rs6704503	152468819	-994	1	1	ENSG00000143536.7	CRNN	1_152441295_A_G_b37	0.00000035	-0.23	Skin - Sun Exposed (Lower leg)
rs6661961	152469813	rs6667139	152468862	-951	1	1	ENSG00000143536.7	CRNN	1_152441338_G_A_b37	0.000016	-0.19	Skin - Sun Exposed (Lower leg)
rs6661961	152469813	rs6659519	152469931	118	1	1	ENSG00000143536.7	CRNN	1_152442407_A_C_b37	0.0000071	-0.2	Skin - Sun Exposed (Lower leg)
rs6661961	152469813	rs6659521	152469939	126	1	1	ENSG00000143536.7	CRNN	1_152442415_A_C_b37	0.0000071	-0.2	Skin - Sun Exposed (Lower leg)
rs6661961	152469813	rs2146116	152470333	520	0.99	1	ENSG00000143536.7	CRNN	1_152442809_C_T_b37	0.0000077	-0.2	Skin - Sun Exposed (Lower leg)
rs6661961	152469813	rs13373771	152471132	1319	0.97	0.99	ENSG00000143536.7	CRNN	1_152443608_C_A_b37	0.00000013	-0.23	Skin - Sun Exposed (Lower leg)
rs6661961	152469813	rs34406913	152471194	1381	0.96	0.99	ENSG00000143536.7	CRNN	1_152443670_G_A_b37	0.00000064	-0.22	Skin - Sun Exposed (Lower leg)
rs6661961	152469813	rs61815578	152472016	2203	0.85	0.94	ENSG00000143536.7	CRNN	1_152444492_A_G_b37	0.00003	-0.18	Skin - Sun Exposed (Lower leg)
rs6661961	152469813	rs61813862	152472686	2873	0.95	0.99	ENSG00000143536.7	CRNN	1_152445162_A_G_b37	0.0000011	-0.21	Skin - Sun Exposed (Lower leg)
rs6661961	152469813	rs4845772	152472726	2913	0.91	0.96	ENSG00000143536.7	CRNN	1_152445202_A_G_b37	0.000031	-0.18	Skin - Sun Exposed (Lower leg)
rs6661961	152469813	rs4845773	152472942	3129	0.95	0.99	ENSG00000143536.7	CRNN	1_152445418_G_C_b37	0.0000027	-0.21	Skin - Sun Exposed (Lower leg)
rs6661961	152469813	rs4845774	152473145	3332	0.95	0.99	ENSG00000143536.7	CRNN	1_152445621_T_C_b37	0.000061	-0.18	Skin - Sun Exposed (Lower leg)
rs6661961	152469813	rs4845439	152474019	4206	0.95	0.99	ENSG00000143536.7	CRNN	1_152446495_A_G_b37	0.0000016	-0.21	Skin - Sun Exposed (Lower leg)
rs6661961	152469813	rs6698520	152476491	6678	0.93	0.97	ENSG00000143536.7	CRNN	1_152448967_C_G_b37	0.0000043	-0.2	Skin - Sun Exposed (Lower leg)
rs6661961	152469813	rs4845777	152477763	7950	0.93	0.97	ENSG00000143536.7	CRNN	1_152450239_G_A_b37	0.0000019	-0.21	Skin - Sun Exposed (Lower leg)
