# Supplementary material for: Filaggrin gene polymorphisms are associated with atopic dermatitis in women but not in men in the Caucasian population of Central Russia
Source: PLoS One. 2021 Dec 9;16(12):e0261026. doi: 10.1371/journal.pone.0261026 (PMC8659355; doi:10.1371/journal.pone.0261026)
Supplement: S10 Table — (XLSX) [file pone.0261026.s010.xlsx]

## Sheet: Лист1
Supplementary table 10 sQTL values of the studied SNPs of the FLG gene and SNPs linked to them (r2≥0.80)
(according to Genotype-Tissue Expression (GTEx) (http://www.gtexportal.org/)) ( р <8.0E5, FDR≤0.05)
Lead SNP	Position lead SNP(hg38)	Proxy SNP	Position proxy SNP (hg38)	Distance (bp) betweenproxy and lead SNP	r2 between lead and proxy	D’ between lead and proxy	Gencode Id	Gene Symbol	Variant Id	Intron Id	p	Effect Size (β)	Tissues/organs
rs3126085	152328341	rs3126067	152304413	-23928	0.95	1	ENSG00000236427.1	RP11-107M16.2	chr1_152304413_A_G_b38	152206055:152206859:clu_51713	0.000054	0.37	Esophagus - Mucosa
rs3126085	152328341	rs2065955	152304579	-23762	0.95	0.99	ENSG00000236427.1	RP11-107M16.2	chr1_152304579_C_G_b38	152206055:152206859:clu_51713	0.000069	0.36	Esophagus - Mucosa
rs3126085	152328341	rs9436066	152305241	-23100	0.8	0.99	ENSG00000236427.1	RP11-107M16.2	chr1_152305241_C_A_b38	152206055:152206859:clu_51713	0.000074	0.34	Esophagus - Mucosa
rs3126085	152328341	rs3126072	152307253	-21088	0.81	1	ENSG00000236427.1	RP11-107M16.2	chr1_152307253_C_T_b38	152206055:152206859:clu_51713	0.0001	0.34	Esophagus - Mucosa
rs3126085	152328341	rs3126074	152307365	-20976	0.82	1	ENSG00000236427.1	RP11-107M16.2	chr1_152307365_G_C_b38	152206055:152206859:clu_51713	0.000085	0.34	Esophagus - Mucosa
rs3126085	152328341	rs3126079	152309003	-19338	0.8	1	ENSG00000236427.1	RP11-107M16.2	chr1_152309003_G_T_b38	152206055:152206859:clu_51713	0.000016	0.38	Esophagus - Mucosa
rs3126085	152328341	rs2011331	152313526	-14815	0.81	1	ENSG00000236427.1	RP11-107M16.2	chr1_152313526_T_C_b38	152206055:152206859:clu_51713	0.000085	0.34	Esophagus - Mucosa
rs3126085	152328341	rs3120659	152320726	-7615	0.82	1	ENSG00000236427.1	RP11-107M16.2	chr1_152320726_A_G_b38	152206055:152206859:clu_51713	0.000049	0.35	Esophagus - Mucosa
rs3126085	152328341	rs3120661	152321926	-6415	0.81	1	ENSG00000236427.1	RP11-107M16.2	chr1_152321926_A_G_b38	152206055:152206859:clu_51713	0.000022	0.38	Esophagus - Mucosa
rs3126085	152328341	rs1858480	152329259	918	0.81	1	ENSG00000236427.1	RP11-107M16.2	chr1_152329259_A_G_b38	152206055:152206859:clu_51713	0.000094	0.34	Esophagus - Mucosa
rs3126085	152328341	rs3126091	152334862	6521	0.8	1	ENSG00000236427.1	RP11-107M16.2	chr1_152334862_T_C_b38	152206055:152206859:clu_51713	0.000016	0.38	Esophagus - Mucosa
rs3126085	152328341	rs3126094	152335767	7426	0.81	1	ENSG00000236427.1	RP11-107M16.2	chr1_152335767_T_C_b38	152206055:152206859:clu_51713	0.000077	0.35	Esophagus - Mucosa
rs3126085	152328341	rs3126097	152338550	10209	0.8	1	ENSG00000236427.1	RP11-107M16.2	chr1_152338550_G_A_b38	152206055:152206859:clu_51713	0.000015	0.38	Esophagus - Mucosa
rs6661961	152469813	rs6700998	152461533	-8280	0.98	0.99	ENSG00000143536.7	CRNN	chr1_152461533_T_G_b38	152410943:152412096:clu_51703	0.00011	-0.18	Esophagus - Mucosa
							ENSG00000143536.7	CRNN	chr1_152461533_T_G_b38	152410943:152412096:clu_51703	0.00011	-0.18	Esophagus - Mucosa
rs6661961	152469813	rs6587675	152465490	-4323	0.99	0.99	ENSG00000143536.7	CRNN	chr1_152465490_A_G_b38	152410943:152412096:clu_51703	0.000062	-0.19	Esophagus - Mucosa
							ENSG00000143536.7	CRNN	chr1_152465490_A_G_b38	152410943:152412096:clu_51703	0.000062	-0.19	Esophagus - Mucosa
rs6661961	152469813	rs10888489	152467632	-2181	1	1	ENSG00000143536.7	CRNN	chr1_152467632_T_C_b38	152410943:152412096:clu_51703	0.000092	-0.19	Esophagus - Mucosa
							ENSG00000143536.7	CRNN	chr1_152467632_T_C_b38	152410943:152412096:clu_51703	0.000092	-0.19	Esophagus - Mucosa
rs6661961	152469813	rs71738392	152467676	-2137	0.99	1	ENSG00000143536.7	CRNN	chr1_152467676_CATGGTTAT_C_b38	152410943:152412096:clu_51703	0.000062	-0.19	Esophagus - Mucosa
							ENSG00000143536.7	CRNN	chr1_152467676_CATGGTTAT_C_b38	152410943:152412096:clu_51703	0.000062	-0.19	Esophagus - Mucosa
rs6661961	152469813	rs6667139	152468862	-951	1	1	ENSG00000143536.7	CRNN	chr1_152468862_G_A_b38	152410943:152412096:clu_51703	0.000092	-0.19	Esophagus - Mucosa
							ENSG00000143536.7	CRNN	chr1_152468862_G_A_b38	152410943:152412096:clu_51703	0.000092	-0.19	Esophagus - Mucosa
rs6661961	152469813	rs6661961	152469813	0	1	1	ENSG00000143536.7	CRNN	chr1_152469813_T_C_b38	152410943:152412096:clu_51703	0.000062	-0.19	Esophagus - Mucosa
							ENSG00000143536.7	CRNN	chr1_152469813_T_C_b38	152410943:152412096:clu_51703	0.000062	-0.19	Esophagus - Mucosa
rs6661961	152469813	rs6659519	152469931	118	1	1	ENSG00000143536.7	CRNN	chr1_152469931_A_C_b38	152410943:152412096:clu_51703	0.000092	-0.19	Esophagus - Mucosa
							ENSG00000143536.7	CRNN	chr1_152469931_A_C_b38	152410943:152412096:clu_51703	0.000092	-0.19	Esophagus - Mucosa
rs6661961	152469813	rs6659521	152469939	126	1	1	ENSG00000143536.7	CRNN	chr1_152469939_A_C_b38	152410943:152412096:clu_51703	0.000092	-0.19	Esophagus - Mucosa
							ENSG00000143536.7	CRNN	chr1_152469939_A_C_b38	152410943:152412096:clu_51703	0.000092	-0.19	Esophagus - Mucosa
rs6661961	152469813	rs2146116	152470333	520	0.99	1	ENSG00000143536.7	CRNN	chr1_152470333_C_T_b38	152410943:152412096:clu_51703	0.000062	-0.19	Esophagus - Mucosa
							ENSG00000143536.7	CRNN	chr1_152470333_C_T_b38	152410943:152412096:clu_51703	0.000062	-0.19	Esophagus - Mucosa
